# Supplementary material for: ﻿Morphological and multi-locus phylogenetic analyses reveal three new branched species of Clavaria (Clavariaceae, Agaricales) from China
Source: MycoKeys. 2025 Mar 12;115:137–53. doi: 10.3897/mycokeys.115.145774 (PMC11923793; doi:10.3897/mycokeys.115.145774)
Supplement: XML Treatment for Clavaria divergens [file mycokeys.115.145774-treatment1.xml]

<!DOCTYPE tp:taxon-treatment
  PUBLIC "-//TaxonX//DTD Taxonomic Treatment Publishing DTD v0 20100105//EN" "tax-treatment-NSO.dtd">
<tp:taxon-treatment xmlns:tp="http://www.plazi.org/taxpub"><tp:treatment-meta><kwd-group><label>Taxon classification</label><kwd>
                <named-content content-type="kingdom">Fungi</named-content>
              </kwd><kwd>
                <named-content content-type="order">Agaricales</named-content>
              </kwd><kwd>
                <named-content content-type="family">Clavariaceae</named-content>
              </kwd></kwd-group><mixed-citation publication-type="journal"><person-group><name><surname>Yan</surname><given-names>Jun</given-names></name><name><surname>Xiong</surname><given-names>Li</given-names></name><name><surname>Yang</surname><given-names>Li-Xun</given-names></name><name><surname>He</surname><given-names>Zheng-Mi</given-names></name><name><surname>Zhang</surname><given-names>Ping</given-names></name><name><surname>Liao</surname><given-names>Ke</given-names></name></person-group><article-title>﻿Morphological and multi-locus phylogenetic analyses reveal three new branched species of <italic><tp:taxon-name><tp:taxon-name-part taxon-name-part-type="genus" reg="Clavaria">Clavaria</tp:taxon-name-part></tp:taxon-name></italic> (<tp:taxon-name><tp:taxon-name-part taxon-name-part-type="family">Clavariaceae</tp:taxon-name-part></tp:taxon-name>, <tp:taxon-name><tp:taxon-name-part taxon-name-part-type="order">Agaricales</tp:taxon-name-part></tp:taxon-name>) from China</article-title><source>MycoKeys</source><day>12</day><month>03</month><year>2025</year><volume>115</volume><fpage>137</fpage><lpage>153</lpage><pub-id pub-id-type="doi">10.3897/mycokeys.115.145774</pub-id></mixed-citation></tp:treatment-meta><tp:nomenclature><label>﻿</label><tp:taxon-name>
              <object-id xmlns:xlink="http://www.w3.org/1999/xlink" content-type="arpha" xlink:type="simple">4CF53AAB-C5B0-5883-9D03-8E08D9AD2063</object-id>
              <tp:taxon-name-part taxon-name-part-type="genus" reg="Clavaria">Clavaria</tp:taxon-name-part>
              <tp:taxon-name-part taxon-name-part-type="species" reg="divergens">divergens</tp:taxon-name-part>
              <object-id xmlns:xlink="http://www.w3.org/1999/xlink" content-type="mycobank" xlink:type="simple">857600</object-id>
            </tp:taxon-name><tp:taxon-authority>P. Zhang &amp; Ju. Yan</tp:taxon-authority><tp:taxon-status xmlns:xlink="http://www.w3.org/1999/xlink" xlink:type="simple">sp. nov.</tp:taxon-status><xref ref-type="fig" rid="F2">Figs 2</xref><xref ref-type="fig" rid="F3">, 3</xref></tp:nomenclature><tp:treatment-sec sec-type="etymology" id="SECID0EMDCI"><title>Etymology.</title><p><italic><tp:taxon-name><tp:taxon-name-part taxon-name-part-type="genus" reg="Clavaria"/><tp:taxon-name-part taxon-name-part-type="species" reg="divergens">divergens</tp:taxon-name-part></tp:taxon-name></italic> (Latin) refers to the basidioma with dichotomous to irregularly divergent branches.</p></tp:treatment-sec><tp:treatment-sec sec-type="Holotype" id="SECID0E3DCI"><title>Holotype.</title><p>China • Yunnan Province: Malipo County, Donggan Town, alt. 1580 m, <named-content xmlns:xlink="http://www.w3.org/1999/xlink" content-type="dwc:verbatimCoordinates" xlink:type="simple"><named-content content-type="geo-json" specific-use="{&#34;type&#34;:&#34;Point&#34;,&#34;coordinates&#34;:[105.162269,23.361661]}" id="NCID0EFECI" xlink:type="simple">23°21'41.98"N, 105°09'44.17" E</named-content></named-content>, 6 August 2018, P. Zhang (MHHNU9857).</p></tp:treatment-sec><tp:treatment-sec sec-type="diagnosis" id="SECID0EKECI"><title>Diagnosis.</title><p>This species differs from other species within <tp:taxon-name><tp:taxon-name-part taxon-name-part-type="genus" reg="Clavaria">Clavaria</tp:taxon-name-part><tp:taxon-name-part taxon-name-part-type="infraspecific-rank">subg.</tp:taxon-name-part><tp:taxon-name-part taxon-name-part-type="subgenus" reg="Syncoryne">Syncoryne</tp:taxon-name-part></tp:taxon-name> in its white branched basidiomata and 4-spored basidia.</p></tp:treatment-sec><tp:treatment-sec sec-type="description" id="SECID0E4ECI"><title>Description.</title><p>Basidiomata (Fig. <xref ref-type="fig" rid="F2">2a, b</xref>) branched, brittle, scattered, or gregarious clusters; clusters 10–50 mm high, 10–30 mm broad; branches terete, 1–3 mm wide, 2–4 times, dichotomous, or irregularly divergent in the ultimate rank; branch tips subacuminate, often antler-like or claw-like. Fertile part coralloid, smooth, slightly curved, occasionally with a longitudinal depression in center, white [A1; White]. Apex white, becoming yellowish or tawny with age. Sterile part distinct, white, smooth, without tomentum and mycelial patch. Flesh concolorous with surface of basidiomata.</p><fig id="F2" position="float" orientation="portrait"><object-id xmlns:xlink="http://www.w3.org/1999/xlink" content-type="doi" xlink:type="simple">10.3897/mycokeys.115.145774.figure2</object-id><object-id xmlns:xlink="http://www.w3.org/1999/xlink" content-type="arpha" xlink:type="simple">0407884C-3D10-5CC7-90FC-5FCB0CA52741</object-id><label>Figure 2.</label><caption><p>Basidiomata of <italic><tp:taxon-name><tp:taxon-name-part taxon-name-part-type="genus" reg="Clavaria">Clavaria</tp:taxon-name-part><tp:taxon-name-part taxon-name-part-type="species" reg="divergens">divergens</tp:taxon-name-part></tp:taxon-name></italic><bold>a</bold> MHHNU9857 <bold>b</bold> MHHNU10165. Scale bars: 2 cm.</p></caption><graphic xmlns:xlink="http://www.w3.org/1999/xlink" xlink:href="mycokeys-115-137-g002.jpg" position="float" orientation="portrait" xlink:type="simple" id="oo_1278624.jpg"><uri content-type="original_file" xlink:type="simple">https://binary.pensoft.net/fig/1278624</uri></graphic></fig><p>Basidiospores (Fig. <xref ref-type="fig" rid="F3">3a</xref>) [100/6/4] (4.0)4.2–5.0 × (2.4)2.7–3.8(4.0) μm [Q = (1.25)1.26–1.56(1.60), Q = 1.39 ± 0.10], mostly ellipsoid, sometimes also broadly ellipsoid, smooth, hyaline, nonamyloid, thin-walled; hilar appendix small (&lt;1.0 μm in length). Basidia (Fig. <xref ref-type="fig" rid="F3">3b</xref>) 48–65 × 6.5–9.0 μm, clavate, 4-spored, hyaline, thin-walled or slightly thick-walled, sometimes with secondarily septated; sterigmata up to 5.2 μm long. Incrustations or crystals absent. Hyphae of the context parallel, thin-walled, hyaline, cylindrical to inflated, secondarily septated. Clamp connections absent in all parts of basidiomata.</p><fig id="F3" position="float" orientation="portrait"><object-id xmlns:xlink="http://www.w3.org/1999/xlink" content-type="doi" xlink:type="simple">10.3897/mycokeys.115.145774.figure3</object-id><object-id xmlns:xlink="http://www.w3.org/1999/xlink" content-type="arpha" xlink:type="simple">9979E521-597C-5009-ACBB-0DCBAA46E3CC</object-id><label>Figure 3.</label><caption><p>Microscopic features of <italic><tp:taxon-name><tp:taxon-name-part taxon-name-part-type="genus" reg="Clavaria">Clavaria</tp:taxon-name-part><tp:taxon-name-part taxon-name-part-type="species" reg="divergens">divergens</tp:taxon-name-part></tp:taxon-name></italic> (MHHNU9857) <bold>a</bold> basidiospores <bold>b</bold> basidia.</p></caption><graphic xmlns:xlink="http://www.w3.org/1999/xlink" xlink:href="mycokeys-115-137-g003.jpg" position="float" orientation="portrait" xlink:type="simple" id="oo_1278625.jpg"><uri content-type="original_file" xlink:type="simple">https://binary.pensoft.net/fig/1278625</uri></graphic></fig></tp:treatment-sec><tp:treatment-sec sec-type="habitat" id="SECID0EJHCI"><title>Habitat, ecology, and distribution.</title><p>Scattered or gregarious in humus layers of soil under mixed coniferous–broadleaved forests or broadleaved forests. Basidiomata produced in summer, usually throughout the months of July to August; known from subtropical zones of Central and Southwestern China.</p></tp:treatment-sec><tp:treatment-sec sec-type="material" id="SECID0EOHCI"><title>Additional specimens examined.</title><p>China • Hunan Province: Yongshun County, Xiaoxi National Nature Reserve, alt. 1068 m, <named-content xmlns:xlink="http://www.w3.org/1999/xlink" content-type="dwc:verbatimCoordinates" xlink:type="simple"><named-content content-type="geo-json" specific-use="{&#34;type&#34;:&#34;Point&#34;,&#34;coordinates&#34;:[110.203858,28.796067]}" id="NCID0EXHCI" xlink:type="simple">28°47'45.84"N, 110°12'13.89"E</named-content></named-content>, 28 August 2014, P. Zhang (MHHNU8277); • Guzhang County, Gaofeng Town, alt. 573 m, <named-content xmlns:xlink="http://www.w3.org/1999/xlink" content-type="dwc:verbatimCoordinates" xlink:type="simple"><named-content content-type="geo-json" specific-use="{&#34;type&#34;:&#34;Point&#34;,&#34;coordinates&#34;:[110.141267,28.679283]}" id="NCID0E6HCI" xlink:type="simple">28°40'45.42"N, 110°08'28.56"E</named-content></named-content>, 23 July 2020, Ju. Yan (MHHNU10164, MHHNU10165).</p></tp:treatment-sec></tp:taxon-treatment>
