# Supplementary material for: ﻿Morphological and multi-locus phylogenetic analyses reveal three new branched species of Clavaria (Clavariaceae, Agaricales) from China
Source: MycoKeys. 2025 Mar 12;115:137–53. doi: 10.3897/mycokeys.115.145774 (PMC11923793; doi:10.3897/mycokeys.115.145774)
Supplement: XML Treatment for Clavaria orientalis [file mycokeys.115.145774-treatment2.xml]

<!DOCTYPE tp:taxon-treatment
  PUBLIC "-//TaxonX//DTD Taxonomic Treatment Publishing DTD v0 20100105//EN" "tax-treatment-NSO.dtd">
<tp:taxon-treatment xmlns:tp="http://www.plazi.org/taxpub"><tp:treatment-meta><kwd-group><label>Taxon classification</label><kwd>
                <named-content content-type="kingdom">Fungi</named-content>
              </kwd><kwd>
                <named-content content-type="order">Agaricales</named-content>
              </kwd><kwd>
                <named-content content-type="family">Clavariaceae</named-content>
              </kwd></kwd-group><mixed-citation publication-type="journal"><person-group><name><surname>Yan</surname><given-names>Jun</given-names></name><name><surname>Xiong</surname><given-names>Li</given-names></name><name><surname>Yang</surname><given-names>Li-Xun</given-names></name><name><surname>He</surname><given-names>Zheng-Mi</given-names></name><name><surname>Zhang</surname><given-names>Ping</given-names></name><name><surname>Liao</surname><given-names>Ke</given-names></name></person-group><article-title>﻿Morphological and multi-locus phylogenetic analyses reveal three new branched species of <italic><tp:taxon-name><tp:taxon-name-part taxon-name-part-type="genus" reg="Clavaria">Clavaria</tp:taxon-name-part></tp:taxon-name></italic> (<tp:taxon-name><tp:taxon-name-part taxon-name-part-type="family">Clavariaceae</tp:taxon-name-part></tp:taxon-name>, <tp:taxon-name><tp:taxon-name-part taxon-name-part-type="order">Agaricales</tp:taxon-name-part></tp:taxon-name>) from China</article-title><source>MycoKeys</source><day>12</day><month>03</month><year>2025</year><volume>115</volume><fpage>137</fpage><lpage>153</lpage><pub-id pub-id-type="doi">10.3897/mycokeys.115.145774</pub-id></mixed-citation></tp:treatment-meta><tp:nomenclature><label>﻿</label><tp:taxon-name>
              <object-id xmlns:xlink="http://www.w3.org/1999/xlink" content-type="arpha" xlink:type="simple">03C72319-8183-55D9-8A84-7886304EEAF3</object-id>
              <tp:taxon-name-part taxon-name-part-type="genus" reg="Clavaria">Clavaria</tp:taxon-name-part>
              <tp:taxon-name-part taxon-name-part-type="species" reg="orientalis">orientalis</tp:taxon-name-part>
              <object-id xmlns:xlink="http://www.w3.org/1999/xlink" content-type="mycobank" xlink:type="simple">857601</object-id>
            </tp:taxon-name><tp:taxon-authority>P. Zhang &amp; Ju. Yan</tp:taxon-authority><tp:taxon-status xmlns:xlink="http://www.w3.org/1999/xlink" xlink:type="simple">sp. nov.</tp:taxon-status><xref ref-type="fig" rid="F4">Figs 4</xref><xref ref-type="fig" rid="F5">, 5</xref></tp:nomenclature><tp:treatment-sec sec-type="etymology" id="SECID0EWJCI"><title>Etymology.</title><p><italic><tp:taxon-name><tp:taxon-name-part taxon-name-part-type="genus" reg="Clavaria"/><tp:taxon-name-part taxon-name-part-type="species" reg="orientalis">orientalis</tp:taxon-name-part></tp:taxon-name></italic> (Latin), meaning eastern, refers to the occurrence of the species in East Asia.</p></tp:treatment-sec><tp:treatment-sec sec-type="Holotype" id="SECID0EGKCI"><title>Holotype.</title><p>China • Hunan Province: Shimen County, Hupingshan Nature Reserve, alt. 1828 m, <named-content xmlns:xlink="http://www.w3.org/1999/xlink" content-type="dwc:verbatimCoordinates" xlink:type="simple"><named-content content-type="geo-json" specific-use="{&#34;type&#34;:&#34;Point&#34;,&#34;coordinates&#34;:[110.523583,30.049583]}" id="NCID0EPKCI" xlink:type="simple">30°02'58.50"N, 110°31'24.90"E</named-content></named-content>, 11 September 2012, P. Zhang (MHHNU7767).</p></tp:treatment-sec><tp:treatment-sec sec-type="diagnosis" id="SECID0EUKCI"><title>Diagnosis.</title><p>Differs from <italic><tp:taxon-name><tp:taxon-name-part taxon-name-part-type="genus" reg="Clavaria">Clavaria</tp:taxon-name-part><tp:taxon-name-part taxon-name-part-type="species" reg="zollingeri">zollingeri</tp:taxon-name-part></tp:taxon-name></italic> in its stout branches, lesser degree of branching, and shorter basidia.</p></tp:treatment-sec><tp:treatment-sec sec-type="description" id="SECID0EFLCI"><title>Description.</title><p>Basidiomata (Fig. <xref ref-type="fig" rid="F4">4a, b</xref>) branched, brittle, gregarious to caespitose clusters; clusters 50–80 mm high, 10–30 mm broad; branches terete, 1–3 mm wide, 1–4 times, dichotomous; branch tips obtuse, broadly rounded, or narrowly rounded. Fertile part coralloid, smooth, obviously curved or slightly twisted, deep amethyst [15A4-7, 15B4-6, 16A4-6; Amparo Purple, Lobelia Violet, Vinaceous Purple] to lilac [14A2-3, 15A2-3; Pale Vinaceous Purple, Pale Lobelia Violet], and changing to pale greyish purple [16A2, 17A2; Lavender Gray, Pale Payne’s Gray, Pale Verbena Violet] with age. Apex concolorous with lower part, becoming yellowish or tawny with age. Stipe distinct, sterile, smooth, often terete, semi-translucent, hygrophanous, and darker than the fertile part, sometimes flattened and pallid. Flesh concolorous or slightly paler than surface of basidiomata.</p><fig id="F4" position="float" orientation="portrait"><object-id xmlns:xlink="http://www.w3.org/1999/xlink" content-type="doi" xlink:type="simple">10.3897/mycokeys.115.145774.figure4</object-id><object-id xmlns:xlink="http://www.w3.org/1999/xlink" content-type="arpha" xlink:type="simple">171B2F58-D36F-573D-BFE1-B7E43A64D1F0</object-id><label>Figure 4.</label><caption><p>Basidiomata of <italic><tp:taxon-name><tp:taxon-name-part taxon-name-part-type="genus" reg="Clavaria">Clavaria</tp:taxon-name-part><tp:taxon-name-part taxon-name-part-type="species" reg="orientalis">orientalis</tp:taxon-name-part></tp:taxon-name></italic><bold>a</bold> MHHNU7767 <bold>b</bold> MHHNU32116. Scale bars: 2 cm.</p></caption><graphic xmlns:xlink="http://www.w3.org/1999/xlink" xlink:href="mycokeys-115-137-g004.jpg" position="float" orientation="portrait" xlink:type="simple" id="oo_1278626.jpg"><uri content-type="original_file" xlink:type="simple">https://binary.pensoft.net/fig/1278626</uri></graphic></fig><p>Basidiospores (Fig. <xref ref-type="fig" rid="F5">5a</xref>) [100/5/5] (4.8)5.0–6.0 × 4.0–5.0(5.5) μm [Q = (1.09)1.13–1.38(1.43), Q = 1.21 ± 0.11], mostly broadly ellipsoid, sometimes ellipsoid or subglobose, smooth, hyaline, nonamyloid, thin-walled; hilar appendage present (&lt;2.0 μm in length). Basidia (Fig. <xref ref-type="fig" rid="F5">5b</xref>) 34–48 × 5.0–8.0 μm, clavate, 4-spored, hyaline, thin-walled; sterigmata below 5.0 μm long. Incrustations or crystals absent. Hyphae of the context parallel, thin-walled, hyaline, cylindrical to inflated, secondarily septated. Clamp connections absent in all parts of basidiomata.</p><fig id="F5" position="float" orientation="portrait"><object-id xmlns:xlink="http://www.w3.org/1999/xlink" content-type="doi" xlink:type="simple">10.3897/mycokeys.115.145774.figure5</object-id><object-id xmlns:xlink="http://www.w3.org/1999/xlink" content-type="arpha" xlink:type="simple">2EF94FAB-711F-5ADF-887D-8C9A1E229B4C</object-id><label>Figure 5.</label><caption><p>Microscopic features of <italic><tp:taxon-name><tp:taxon-name-part taxon-name-part-type="genus" reg="Clavaria">Clavaria</tp:taxon-name-part><tp:taxon-name-part taxon-name-part-type="species" reg="orientalis">orientalis</tp:taxon-name-part></tp:taxon-name></italic> (MHHNU7767) <bold>a</bold> basidiospores <bold>b</bold> basidia.</p></caption><graphic xmlns:xlink="http://www.w3.org/1999/xlink" xlink:href="mycokeys-115-137-g005.jpg" position="float" orientation="portrait" xlink:type="simple" id="oo_1278627.jpg"><uri content-type="original_file" xlink:type="simple">https://binary.pensoft.net/fig/1278627</uri></graphic></fig></tp:treatment-sec><tp:treatment-sec sec-type="habitat" id="SECID0ERNCI"><title>Habitat, ecology, and distribution.</title><p>Gregarious to caespitose in humus layers of soil under broadleaved forests, coniferous forests, or mixed coniferous–broadleaved forests. Basidiomata produced in summer or autumn, usually throughout the months of July to September; known from subtropical zones of southern China.</p></tp:treatment-sec><tp:treatment-sec sec-type="material" id="SECID0EWNCI"><title>Additional specimens examined.</title><p>China • Hunan Province: Sangzhi County, Badagongshan National Nature Reserve, alt. 1500 m, <named-content xmlns:xlink="http://www.w3.org/1999/xlink" content-type="dwc:verbatimCoordinates" xlink:type="simple"><named-content content-type="geo-json" specific-use="{&#34;type&#34;:&#34;Point&#34;,&#34;coordinates&#34;:[110.081022,29.782825]}" id="NCID0E6NCI" xlink:type="simple">29°46'58.17"N, 110°4'51.68"E</named-content></named-content>, 22 July 2003, P. Zhang (MHHNU6801); • Shimen County, Hupingshan Nature Reserve, alt. 1828 m, <named-content xmlns:xlink="http://www.w3.org/1999/xlink" content-type="dwc:verbatimCoordinates" xlink:type="simple"><named-content content-type="geo-json" specific-use="{&#34;type&#34;:&#34;Point&#34;,&#34;coordinates&#34;:[110.523583,30.049583]}" id="NCID0EHOCI" xlink:type="simple">30°02'58.50"N, 110°31'24.90"E</named-content></named-content>, 31 August 2010, P. Zhang (MHHNU7352); • 26 September 2011, P. Zhang (MHHNU7586). • Hubei Province: Hefeng County, Mulinzi National Nature Reserve, alt. 1413 m, <named-content xmlns:xlink="http://www.w3.org/1999/xlink" content-type="dwc:verbatimCoordinates" xlink:type="simple"><named-content content-type="geo-json" specific-use="{&#34;type&#34;:&#34;Point&#34;,&#34;coordinates&#34;:[110.209542,30.058936]}" id="NCID0EPOCI" xlink:type="simple">30°03'32.17"N, 110°12'34.35"E</named-content></named-content>, 1 August 2020, Z.H. Chen (MHHNU32116).</p></tp:treatment-sec></tp:taxon-treatment>
