# Supplementary material for: ﻿Morphological and multi-locus phylogenetic analyses reveal three new branched species of Clavaria (Clavariaceae, Agaricales) from China
Source: MycoKeys. 2025 Mar 12;115:137–53. doi: 10.3897/mycokeys.115.145774 (PMC11923793; doi:10.3897/mycokeys.115.145774)
Supplement: XML Treatment for Clavaria tongdaoensis [file mycokeys.115.145774-treatment3.xml]

<!DOCTYPE tp:taxon-treatment
  PUBLIC "-//TaxonX//DTD Taxonomic Treatment Publishing DTD v0 20100105//EN" "tax-treatment-NSO.dtd">
<tp:taxon-treatment xmlns:tp="http://www.plazi.org/taxpub"><tp:treatment-meta><kwd-group><label>Taxon classification</label><kwd>
                <named-content content-type="kingdom">Fungi</named-content>
              </kwd><kwd>
                <named-content content-type="order">Agaricales</named-content>
              </kwd><kwd>
                <named-content content-type="family">Clavariaceae</named-content>
              </kwd></kwd-group><mixed-citation publication-type="journal"><person-group><name><surname>Yan</surname><given-names>Jun</given-names></name><name><surname>Xiong</surname><given-names>Li</given-names></name><name><surname>Yang</surname><given-names>Li-Xun</given-names></name><name><surname>He</surname><given-names>Zheng-Mi</given-names></name><name><surname>Zhang</surname><given-names>Ping</given-names></name><name><surname>Liao</surname><given-names>Ke</given-names></name></person-group><article-title>﻿Morphological and multi-locus phylogenetic analyses reveal three new branched species of <italic><tp:taxon-name><tp:taxon-name-part taxon-name-part-type="genus" reg="Clavaria">Clavaria</tp:taxon-name-part></tp:taxon-name></italic> (<tp:taxon-name><tp:taxon-name-part taxon-name-part-type="family">Clavariaceae</tp:taxon-name-part></tp:taxon-name>, <tp:taxon-name><tp:taxon-name-part taxon-name-part-type="order">Agaricales</tp:taxon-name-part></tp:taxon-name>) from China</article-title><source>MycoKeys</source><day>12</day><month>03</month><year>2025</year><volume>115</volume><fpage>137</fpage><lpage>153</lpage><pub-id pub-id-type="doi">10.3897/mycokeys.115.145774</pub-id></mixed-citation></tp:treatment-meta><tp:nomenclature><label>﻿</label><tp:taxon-name>
              <object-id xmlns:xlink="http://www.w3.org/1999/xlink" content-type="arpha" xlink:type="simple">BAD57780-344C-55DB-9250-906F289B2192</object-id>
              <tp:taxon-name-part taxon-name-part-type="genus" reg="Clavaria">Clavaria</tp:taxon-name-part>
              <tp:taxon-name-part taxon-name-part-type="species" reg="tongdaoensis">tongdaoensis</tp:taxon-name-part>
              <object-id xmlns:xlink="http://www.w3.org/1999/xlink" content-type="mycobank" xlink:type="simple">857602</object-id>
            </tp:taxon-name><tp:taxon-authority>P. Zhang &amp; Ju. Yan</tp:taxon-authority><tp:taxon-status xmlns:xlink="http://www.w3.org/1999/xlink" xlink:type="simple">sp. nov.</tp:taxon-status><xref ref-type="fig" rid="F6">Figs 6</xref><xref ref-type="fig" rid="F7">, 7</xref></tp:nomenclature><tp:treatment-sec sec-type="etymology" id="SECID0EGQCI"><title>Etymology.</title><p><italic><tp:taxon-name><tp:taxon-name-part taxon-name-part-type="genus" reg="Clavaria"/><tp:taxon-name-part taxon-name-part-type="species" reg="tongdaoensis">tongdaoensis</tp:taxon-name-part></tp:taxon-name></italic> (Latin) refers to the type locality in Tongdao County, Hunan Province, China.</p></tp:treatment-sec><tp:treatment-sec sec-type="Holotype" id="SECID0EWQCI"><title>Holotype.</title><p>China • Hunan Province: Tongdao County, Fengshuwan Forest Park, alt. 400 m, <named-content xmlns:xlink="http://www.w3.org/1999/xlink" content-type="dwc:verbatimCoordinates" xlink:type="simple"><named-content content-type="geo-json" specific-use="{&#34;type&#34;:&#34;Point&#34;,&#34;coordinates&#34;:[109.775422,26.162683]}" id="NCID0E6QCI" xlink:type="simple">26°09'45.66"N, 109°46'31.52"E</named-content></named-content>, 6 July 2022, P. Zhang and Li-Xun Yang (MHHNU11094).</p></tp:treatment-sec><tp:treatment-sec sec-type="diagnosis" id="SECID0EERCI"><title>Diagnosis.</title><p>Distinguished from <italic><tp:taxon-name><tp:taxon-name-part taxon-name-part-type="genus" reg="Clavaria">Clavaria</tp:taxon-name-part><tp:taxon-name-part taxon-name-part-type="species" reg="orientalis">orientalis</tp:taxon-name-part></tp:taxon-name></italic> and <italic><tp:taxon-name><tp:taxon-name-part taxon-name-part-type="genus" reg="Clavaria">Clavaria</tp:taxon-name-part><tp:taxon-name-part taxon-name-part-type="species" reg="zollingeri">zollingeri</tp:taxon-name-part></tp:taxon-name></italic> by its smaller basidiomata and basidiospores.</p></tp:treatment-sec><tp:treatment-sec sec-type="description" id="SECID0EASCI"><title>Description.</title><p>Basidiomata (Fig. <xref ref-type="fig" rid="F6">6a, b</xref>) branched, brittle, gregarious to caespitose clusters; clusters 25–45 mm high, 30–40 mm broad; branches terete, 2–3 mm wide, 1–3 times, dichotomous; branch tips narrowly rounded or awl-shaped. Fertile part coralloid, smooth, often curved or slightly twisted, pale purple to pale purplish pink [13A2-3, 14A2-3; Pale Lavender Violet, Pale Lobelia Violet, Pale Purplish Vinaceous], turning white with age. Apex concolorous with lower part, becoming yellowish or tawny with age. Stipe distinct, sterile, smooth, terete, semi-translucent, hygrophanous, slightly darker color than the fertile part. Flesh concolorous with surface of basidiomata.</p><fig id="F6" position="float" orientation="portrait"><object-id xmlns:xlink="http://www.w3.org/1999/xlink" content-type="doi" xlink:type="simple">10.3897/mycokeys.115.145774.figure6</object-id><object-id xmlns:xlink="http://www.w3.org/1999/xlink" content-type="arpha" xlink:type="simple">ADFDC61F-D521-5878-9786-77BD26BC4463</object-id><label>Figure 6.</label><caption><p>Basidiomata of <italic><tp:taxon-name><tp:taxon-name-part taxon-name-part-type="genus" reg="Clavaria">Clavaria</tp:taxon-name-part><tp:taxon-name-part taxon-name-part-type="species" reg="tongdaoensis">tongdaoensis</tp:taxon-name-part></tp:taxon-name></italic><bold>a</bold> MHHNU11093 <bold>b</bold> MHHNU11094. Scale bars: 2 cm.</p></caption><graphic xmlns:xlink="http://www.w3.org/1999/xlink" xlink:href="mycokeys-115-137-g006.jpg" position="float" orientation="portrait" xlink:type="simple" id="oo_1278628.jpg"><uri content-type="original_file" xlink:type="simple">https://binary.pensoft.net/fig/1278628</uri></graphic></fig><p>Basidiospores (Fig. <xref ref-type="fig" rid="F7">7a</xref>) [100/5/3] 3.5–5.0 × 3.0–4.2(4.5) μm [Q = (1.05)1.06–1.33, Q = 1.16 ± 0.08], broadly ellipsoid, sometimes subglobose, smooth, hyaline, nonamyloid, thin-walled; hilar appendage present. Basidia (Fig. <xref ref-type="fig" rid="F7">7b</xref>) 26–43 × 6.5–8.0 μm, clavate, 4-spored, hyaline, thin-walled; sterigmata below 5.0 μm long. Incrustations or crystals absent. Hyphae of the context parallel, thin-walled, hyaline, cylindrical to inflated, secondarily septated. Clamp connections absent in all parts of basidiomata.</p><fig id="F7" position="float" orientation="portrait"><object-id xmlns:xlink="http://www.w3.org/1999/xlink" content-type="doi" xlink:type="simple">10.3897/mycokeys.115.145774.figure7</object-id><object-id xmlns:xlink="http://www.w3.org/1999/xlink" content-type="arpha" xlink:type="simple">38D571B4-6916-5593-93A2-C8D595597886</object-id><label>Figure 7.</label><caption><p>Microscopic features of <italic><tp:taxon-name><tp:taxon-name-part taxon-name-part-type="genus" reg="Clavaria">Clavaria</tp:taxon-name-part><tp:taxon-name-part taxon-name-part-type="species" reg="tongdaoensis">tongdaoensis</tp:taxon-name-part></tp:taxon-name></italic> (MHHNU11094) <bold>a</bold> basidiospores <bold>b</bold> basidia.</p></caption><graphic xmlns:xlink="http://www.w3.org/1999/xlink" xlink:href="mycokeys-115-137-g007.jpg" position="float" orientation="portrait" xlink:type="simple" id="oo_1278629.jpg"><uri content-type="original_file" xlink:type="simple">https://binary.pensoft.net/fig/1278629</uri></graphic></fig></tp:treatment-sec><tp:treatment-sec sec-type="habitat" id="SECID0EMUCI"><title>Habitat, ecology, and distribution.</title><p>Gregarious to caespitose in humus layers of soil under broadleaved forests. Basidiomata produced in summer; known only from the type locality, China.</p></tp:treatment-sec><tp:treatment-sec sec-type="material" id="SECID0ERUCI"><title>Additional specimens examined.</title><p>China • Hunan Province: Tongdao County, Fengshuwan Forest Park, alt. 400 m, <named-content xmlns:xlink="http://www.w3.org/1999/xlink" content-type="dwc:verbatimCoordinates" xlink:type="simple"><named-content content-type="geo-json" specific-use="{&#34;type&#34;:&#34;Point&#34;,&#34;coordinates&#34;:[109.775422,26.162683]}" id="NCID0E1UCI" xlink:type="simple">26°09'45.66"N, 109°46'31.52"E</named-content></named-content>, 6 July 2022, P. Zhang and Li-Xun Yang (MHHNU11091, MHHNU11093).</p></tp:treatment-sec></tp:taxon-treatment>
