# Supplementary material for: ﻿Morphological and multi-locus phylogenetic analyses reveal three new branched species of Clavaria (Clavariaceae, Agaricales) from China
Source: MycoKeys. 2025 Mar 12;115:137–53. doi: 10.3897/mycokeys.115.145774 (PMC11923793; doi:10.3897/mycokeys.115.145774)
Supplement: Supplementary material 1 — ITS sequence dataset [file mycokeys-115-137-s001.fas]

>MHHNU8277 Clavaria divergens-China: Hunan
------------------------------------------------------------
----cca-------------gaatggcatt-tgtgcactcctt-atc-------------
ttctttattca----tgtgcacc---tcagtagaca----ggatttgagatggatggcta
c----------t--gttgtcctc-----------tccctgtctatgtttt---------c
atttgcctcttgggtga--------gataaatgtgatg----------------------
tttcaatttataatacaactttcaacaacggatctcttggctctcgcatcgatgaagaac
gcagcgaattgcgatatgtaatgtgaattgcagaat-tcagtgaatcatcgaatctttga
acgcacattgcaccctctgg--tattctggggggtatgcctgtttgagtgtcatg-aaa-
tt-ctcaatgtaag--ctggctctggct----------------------tacgatggat
tgtgaagg----ttgctgg--aatct-----------------gttcagctccttttaaa
tgcattggtgga---gg--------ctta-aa--gtattggctttggattgataat---a
ttcattgt----atgattca-ttgctgataactt----------tctgtgactctatttc
--aaagtgtcatta---------------------cctggtaatgaag-tgtt--ttatt
gatctgacctcaaatcaggtagga
>MHHNU9857 Clavaria divergens-China: Yunnan
caag--ttccgtaggtgaacctgcggaaga--tcataaagat-tcct-----gggatgtg
ctggcca-------------gaatggcat--tgtgcactcctt-atc-------------
ttatttattca----tgtgcacc---tcagtagaca----ggatttgagatggatggcta
c----------t--gttgtcctc-----------tccctgtctatgtttt---------a
attcgcctcttgggtga--------gataaatgtgatg----------------------
tttcaatttataatacaactttcaacaacggatctcttggctctcgcatcgatgaagaac
gcagcgaattgcgatatgtaatgtgaatgtcagaat-tcagtgaatcatcgaatctttga
acgcacattgcaccctctgg--tattctggggggtatgcctgtttgagtgtcatg-aaa-
tt-ctcaatgtagc---tggctctggct----------------------tacgatggat
tgtgaagg----ttgctgg--aatct-----------------gttcagctccttttaaa
tgcattggtgga---gg--------ctta-aa--gtattggctttggattgataat---a
ttcagtgt----atgattca-ttgctgataactt----------tctgtgactctatttc
--aaagtgtcatta---------------------cctggtaatgaag------------
------------------------
>MHHNU10164 Clavaria divergens-China: Hunan
caaggtttccgtaggtgaacctgcggaaggatcattaaagat-tcct-----gggatgtg
ctggcca-------------gaatggcatt-tgtgcactcctt-atc-------------
ttctttattca----tgtgcacc---tcagtagaca----ggatttgagatggatggcta
c----------t--gttgtcctc-----------tccctgtctatgtttt---------c
atttgcctcttgggtga--------gataaatgtgatg----------------------
tttcaatttataatacaactttcaacaacggatctcttggctctcgcatcgatgaagaac
gcagcgaattgcgatatgtaatgtgaattgcagaat-tcagtgaatcatcgaatctttga
acgcacattgcaccctctgg--tattctggggggtatgcctgtttgagtgtcatg-aaa-
tt-ctcaatgtaag--ctggctctggct----------------------tacgatggat
tgtgaagg----ttgctgg--aatct-----------------gttcagctccttttaaa
tgcattggtgga---gg--------ctta-aa--gtattggctttggattgataat---a
ttcattgt----atgattca-ttgctgataactt----------tctgtgactctatttc
--aaagtgtcatta---------------------cctggtaatgaag-tgtt--ttatt
gatctgacctcaaattagtttgaa
>MHHNU10165 Clavaria divergens-China: Hunan
caaggtttccgtaggtgaacctgcggaaggatcattaaagat-tcct-----gggatgtg
ctggcca-------------gaatggcatt-tgtgcactcctt-atc-------------
ttctttattca----tgtgcacc---tcagtagaca----ggatttgagatggatggcta
c----------t--gttgtccac-----------tccctgtctatgtttt---------c
atttgcctcttgggtga--------gataaatgtgatg----------------------
tttcaatttataatacaactttcaacaacggatctcttggctctcgcatcgatgaagaac
gcagcgaattgcgatatgtaatgtgaattgcagaat-tcagtgaatcatcgaatctttga
acgcacattgcaccctctgg--tattctggggggtatgcctgtttgagtgtcatg-aaa-
tt-ctcaatgtaag--ctggctctggct----------------------tacgatggat
tgtgaagg----ttgctgg--aatct-----------------gttcagctccttttaaa
tgcattggtgga---gg--------ctta-aa--gtattggctttggattgataat---a
ttcattgt----atgattca-ttgctgataactt----------tctgtgactctatttc
--aaagtgtcatta---------------------cctggtaatgaag-tgtt--ttatt
gatctgacctcaaataaggagacc
>MHHNU6801 Clavaria orientalis-China: Hunan
caaggtttccgtagg-gaacctgcggaaggatcattaaagaa-aaccat---gggatgtg
ctggctc--------------tatatagca-tgtgcactcttaactctt-----------
atcttcatcca--cctgtgcact--ccctgtaggca----gaaatgagaaatgaag----
--------------aatatcttcctt-----gt-tctctgtctatgcatttt-------t
atacacac-caaactaaaaagtt--aaagaatgcaaag----------------------
-ttaaatttttaatacaactttcaacaatggatctcttggttctcgcatcgatgaagaac
gcagcgaattgcgatatgtaatgtgaattgcagaat-tcagtgaatcatcgaatctttga
acgcatatggcaccctctctt-gaaataggagggtatgcctgtttgagtgtcatt-aac-
aa-ctcaacaccat--caacttatt-------------catttgactgg-tg-cttggat
cttgaaggc---ttgctgg--taaat---tttcat--------tatcagctcctttcaaa
tacatgagcaag---actac-----taca-tg--caactggctccaatttgataag----
cttgttat----ctgtgttg-ttgctaggaa----taatgtg------attgtctgctac
--taattgtcccaa-ttctgggacttgcc---------tttaggcaac-ta---tttcaa
cccttgacctcaaatcaggtagga
>MHHNU7352 Clavaria orientalis-China: Hunan
caaggtttccgtaggtgaacctgcggaaggatcattaaagaa-aaccat---gggatgtg
ctggctc--------------tatatagca-tgtgcactcttaactctt-----------
atcttcatcca--cctgtgcact--ccctgtaggca----gaaatgagaaatgaag----
--------------agtatcttcctt-----gt-tctctgtctatgcatttt-------t
atacacac-caaactaaaaagtt--aaagaatgcaaag----------------------
-ttaaatttttaatacaactttcaacaatggatctcttggttctcgcatcgatgaagaac
gcagcgaattgcgatatgtaatgtgaattgcagaat-tcagtgaatcatcgaatctttga
acgcatatggcaccctctctt-gaaataggagggtatgcctgtttgagtgtcatt-aac-
aa-ctcaacaccat--caacttatt-------------catttgactgg-tg-cttggat
cttgaaggc---ttgctgg--taaat---tttcat--------tatcagctcctttcaaa
tacatgagcaag---actac-----taca-tg--caactggctccaatttgataag----
cttgttat----ctgtgttg-ttgctaggaa----taatgtg------attgtctgctac
--taattgtcccaa-ttctgggacttgcc---------tttaggcaac-ta-----ttca
accctgacctcaaatcaggtagga
>MHHNU7586 Clavaria orientalis-China: Hunan
caaggtttccgtaggtgaacctgcggaaggatcattaaagaa-aaccat---gggatgtg
ctggctc--------------tatatagca-tgtgcactcttaactctt-----------
atcttcatcca--cctgtgcact--ccctgtaggca----gaaatgagaaatgaag----
--------------aatatcttcctt-----gt-tctctgtctatgcatttt-------t
atacacac-caaactaaaaagtt--aaagaatgcaaag----------------------
-ttaaatttttaatacaactttcaacaatggatctcttggttctcgcatcgatgaagaac
gcagcgaattgcgatatgtaatgtgaattgcagaat-tcagtgaatcatcgaatctttga
acgcatatggcaccctctctt-gaaataggagggtatgcctgtttgagtgtcatt-aac-
aa-ctcaacaccat--caacttatt-------------catttgactgg-tg-cttggat
cttgaaggc---ttgctgg--taaat---tttcat--------tatcagctcctttcaaa
tacatgagcaag---actac-----taca-tg--caactggctccaatttgataag----
cttgttat----ctgtgttg-ttgctaggaa----taatgtg------attgtctgctac
--taattgtcccaa-ttctgggacttgcc---------tttaggcaac-ta---tttcaa
cccttgacctcaaatcaggtagga
>MHHNU7767 Clavaria orientalis-China: Hunan
caaggtttccgtaggtgaacctgcggaaggatcattaaagaa-aaccat---gggatgtg
ctggctc--------------tatatagca-tgtgcactcttaactctt-----------
atcttcatcca--cctgtgcact--ccctgtaggca----gaaatgagaaatgaag----
--------------agtatcttcctt-----gt-tctctgtctatgcatttt-------t
atacacac-caaactaaaaagtt--aaagaatgcaaag----------------------
-ttaaatttttaatacaactttcaacaatggatctcttggttctcgcatcgatgaagaac
gcagcgaattgcgatatgtaatgtgaattgcagaat-tcagtgaatcatcgaatctttga
acgcatatggcaccctctctt-gaaataggagggtatgcctgtttgagtgtcatt-aac-
aa-ctcaacaccat--caacttatt-------------catttgactgg-tg-cttggat
cttgaaggc---ttgctgg--taaat---tttcat--------tatcagctcctttcaaa
tacatgagcaag---actac-----taca-tg--caactggctccaatttgataag----
cttgttat----ctgtgttg-ttgctaggaa----taatgtg------attgtctgctac
--taattgtcccaa-ttctgggacttgcc---------tttaggcaac-ta---tttcaa
ccc-tgacctcaaatcaggtagga
>MHHNU32116 Clavaria orientalis-China: Hubei
caaggtttccgtaggtgaacctgcggaaggatcattaaagaa-aaccat---gggatgtg
ctggctc--------------tatatagca-tgtgcactcttaactctt-----------
atcttcatcca--cctgtgcact--ccctgtaggca----gaaatgagaaatgaag----
--------------aatatcttcctt-----gt-tctctgtctatgcatttt-------t
atacacac-caaactaaaaagtt--aaagaatgcaaag----------------------
-ttaaatttttaatacaactttcaacaatggatctcttggttctcgcatcgatgaagaac
gcagcgaattgcgatatgtaatgtgaattgcagaat-tcagtgaatcatcgaatctttga
acgcatatggcaccctctctt-gaaataggagggtatgcctgtttgagtgtcatt-aac-
aa-ctcaacaccat--caacttatt-------------catttgactgg-tg-cttggat
cttgaaggc---ttgctgg--taaat---tttcat--------tatcagctcctttcaaa
tacatgagcaag---actac-----taca-tg--caactggctccaatttgataag----
cttgttat----ctgtgttg-ttgctaggaa----taatgtg------attgtctgctac
--taattgtcccaa-ttctgggacttgcc---------tttaggcaac-ta---tttcaa
ccc-tgacctcaaatcaggtagga
>MHHNU11091 Clavaria tongdaoensis-China: Hunan
caaggtttccgtaggtgaacctgcggaaggatcattaaagaa-aaataag--aggatgtg
ctggctt-----------------gcagca-tgtgcactcctcaattct-----------
atccttatccc--cctgtgcaca--tcttgtaggca----ggaatgagtgagggaa----
------------------acctctga-----tt-tctctgtctatgtttattt------a
atatacacccaaataat--------gtgaaatggaaaa----------------------
aaaagaaacataatacaactttcaacaatggatctcttggttctcgcatcgatgaagaac
gcagcgaattgcgatatgtaatgtgaattgcagaat-tcagtgaatcatcgaatctttga
acgcacatggcaccctctctt-gcaataggagggtatgcctgtttgagtgtcatt-aac-
tt-ctcaacacttt--------ttatt-----------gatttaactag-tg-tttggat
gttgaaggt---ctgctgg--taaa----attgat--------tatcagctcctttcaaa
tacatgagcaag---ataac-----ttca-tc--tgaccagctccaatttgataag----
ctagttat----ctgtgttg-ttgctgggaataaatgatgta------attatctgctac
--caatggtccaaa--tttgggacttgtc------c--tttgggcaac-ta---ttttga
actttgacctcaaatcaggtagga
>MHHNU11093 Clavaria tongdaoensis-China: Hunan
caaggtttccgtaggtgaacctgcggaaggatcattaaagaa-aaataag--aggatgtg
ctggctt-----------------gcagca-tgtgcactcctcaattct-----------
atccttatccc--cctgtgcaca--tcttgtaggca----ggaatgagtgagggaa----
------------------acctctga-----tt-tctctgtctatgtttattt------a
atatacacccaaataat--------gtgaaatggaaaa----------------------
aaaagaaacataatacaactttcaacaatggatctcttggttctcgcatcgatgaagaac
gcagcgaattgcgatatgtaatgtgaattgcagaat-tcagtgaatcatcgaatctttga
acgcacatggcaccctctctt-gcaataggagggtatgcctgtttgagtgtcatt-aac-
tt-ctcaacacttt--------ttatt-----------gatttaactag-tg-tttggat
gttgaaggt---ctgctgg--taaa----attgat--------tatcagctcctttcaaa
tacatgagcaag---ataac-----ttca-tc--tgaccagctccaatttgataag----
ctagttat----ctgtgttg-ttgctgggaataaatgatgta------attatctgctac
--caatggtccaaa--tttgggacttgtc------c--tttgggcaac-ta---ttttga
ac-ttgacctcaaatcaggtagga
>MHHNU11094 Clavaria tongdaoensis-China: Hunan
caaggtttccgtaggtgaacctgcggaaggatcattaaagaa-aaataag--aggatgtg
ctggctt-----------------gcagca-tgtgcactcctcaattct-----------
atccttatccc--cctgtgcaca--tcttgtaggca----ggaatgagtgagggaa----
------------------acctctga-----tt-tctctgtctatgtttattt------a
atatacacccaaataat--------gtgaaatggaaaa----------------------
aaaagaaacataatacaactttcaacaatggatctcttggttctcgcatcgatgaagaac
gcagcgaattgcgatatgtaatgtgaattgcagaat-tcagtgaatcatcgaatctttga
acgcacatggcaccctctctt-gcaataggagggtatgcctgtttgagtgtcatt-aac-
tt-ctcaacacttt--------ttatt-----------gatttaactag-tg-tttggat
gttgaaggt---ctgctgg--taaa----attgat--------tatcagctcctttcaaa
tacatgagcaag---ataac-----ttca-tc--tgaccagctccaatttgataag----
ctagttat----ctgtgttg-ttgctgggaataaatgatgta------attatctgctac
--caatggtccaaa--tttgggacttgtc------c--tttgggcaac-ta---ttttga
ac-ttgacctcaaatcaggtagga
>MHHNU10306 Clavaria amonenoides-China: Jilin
caaggtttccgtaggtgaacctgcggagacattat----gat-aactt----gggatgtg
ctggcctctat--------gtgttggcata-cgtgcactcctt-tca-------------
tcatccatcca--cctgtgcacc--aaatgtgggcctcttgacttgtaatgagt------
----------------------------------cacttgcctacgcatttt--------
ctactcca--aaatggt--------cttgaatgtagaa----------------------
--tcttatattaaaacaactttcaacaatggatctcttggttctcgcatcgatgaagaac
gcagcgaattgcgatatgtaatgtgaattgcagaat-tcagtgaatcatcgaatctttga
acgcatattgcaccctcctgt---ccaaggagggtatgcctgtttgagtgtcatt-tct-
attctcaacctatg--tgtggcttggttagcttgctgccatccatgcaa-ag-gttggat
gttgaaggt---ctgctgg--cgcga-gt-------------cgctcagctccttttaaa
tagatgagcaggcagacgtagtg--aata-ct--cccctggctccaatgtgaaaaa-ctt
tatgttgt----cagcgttg-ttgccggaaattggaatagct---accgttagctgcttc
--taatggtccatt--ctttggacttagt------tattgcaactaat-at---cactga
gtcttgacctcaaatcaggtagga
>Lueck4 Clavaria amonenoides-Germany
-----------------gacctgcggaaggatcattaatgat-aactt----gggatgtg
ctggcctctat--------gtgtaggcata-cgtgcactcctt-tca-------------
tcatccatcca--cctgtgcaca--aaatgtgggcctcttgacttgtaatgagt------
----------------------------------cacttgcctacgcatttt--------
ctactcca--aaattgt--------cttgaatgtagaa----------------------
--tcatatattaaaacaactttcaacaatggatctcttggttctcgcatcgatgaagaac
gcagcgaattgcgatatgtaatgtgaattgcagaat-tcagtgaatcatcgaatctttga
acgcatattgcaccctcctgt---ccaaggagggtatgcctgtttgagtgtcatt-tct-
attctcaacttatg--tttggcttggttagcttgctgccatccatgcga-ag-gttggat
gttgaaggt---ctgctgg--c--ga-gt-------------cgctcagctccttttaaa
tagatgagcaggcagacgtagtg--aata-ct--cccctggctccaatgtgatata-ctt
tatgttgt----cagcgttg-ttgccggatattggaatagct---actgtcagctgcttc
--taattgtccatt--ttttggacttagt------tattacaactaaa-at---cactga
gtct-gacctc-------------
>MHHNU10522 Clavaria amonenoides-China: Jilin
caaggtttccgtaggtgaacctgcggaaggatcattaatgat-aactt----gggatgtg
ctggcctctat--------gtgtaggcata-cgtgcactcctt-tca-------------
tcatccatcca--cctgtgcaca--aaatgtgggct----gacttgtaacgag-------
----------------------------------tctctgcctacgcatttt--------
ctactcca-taaattgt--------cttgaatgtagaa----------------------
--tcatatattgaaacaactttcaacaatggatctcttggttctcgcatcgatgaagaac
gcagcgaattgcgatatgtaatgtgaattgcagaat-tcagtgaatcatcgaatctttga
acgcatattgcaccctcctgt---ccaaggagggtatgcctgtttgagtgtcatt-tct-
attctcaacctatg--tatggcttggttagcttgctgccatccatgcaa-gg-gttggat
gttgaaggt---ctgctgg--cgcga-gt-------------cgctcagctccttttaaa
tagatgagcaggcaaacgtagtgactcta-ct--cccctggctccaatgtgataaa-ctt
catgttgt----cagcgttg-ttgccggaacttggaatagct---actgttagctgcttc
--taatggtccatt--ctttggacttagt------tattgcaactaat-at---cactga
gtcttgacctcaaatcaggtagga
>MHHNU32157 Clavaria aspersa-China: Anhui
caaggtttccgtaggtgaacctgcggaaggatcattatcgat-tcaga-----gaacgtg
ctggcttctttac------ggaagcatatt-tgtgcactctca-atc-------------
ctcttgtccca--cctgtgcatg-ttttgatgagcg----aggtagagtagggct-----
----------------ttacccctac-----tc-tttttgctcatcgctttt---ta--c
atacaccc-ctatttat---------aaacatctcttt-----------------gatta
taaatgaaattataacaactttcaacaatggatctcttggttctcgcatcgatgaagaac
gcagcgaattgcgatatgtaatgtgaattgcagaat-tcagtgaatcatcgaatctttga
acgcatattgcaccctctgg--tattccggagggtatgcctgtttgagtgtcaat-aaa-
gt-ctcaaaagaca--gaatggtggtaa----------ttcccgtcttg-tc-ttttgat
gttgaaggc--tttgccgg--t--------------------aacctggctccttttaaa
tgcattagcaca---gatct-----taag-aa--taactggctctggtttgataca---c
tttgttat----ctgagcca-ttgctgttttttc-----------ac-tggatctgcttc
ttgaaccgtctcc----tcgagactgtcc------tttttggacaaaa-caca--ttttg
aac-tgacctcaaatcaggtagga
>MHHNU32397 Clavaria aspersa-China: Hunan
caaggtttccgtaggtgaacctgcggaaggatcattatcgat-tcaga-----gaacgtg
ctggcttctttac------ggaagcatatt-tgtgcactctca-atc-------------
ctcttgtccca--cctgtgcatg-ttttgatgagcg----aggtagagtagggct-----
----------------ttacccctac-----tc-tttttgctcatcgctttt---ta--c
atacaccc-ctatttat---------aaacatctcttt-----------------gatta
taaatgaaattataacaactttcaacaatggatctcttggttctcgcatcgatgaagaac
gcagcgaattgcgatatgtaatgtgaattgcagaat-tcagtgaatcatcgaatctttga
acgcatattgcaccctctgg--tattccggagggtatgcctgtttgagtgtcaat-aaa-
gt-ctcaaaagaca--gaatggtggtaa----------ttcccgtcttg-tc-ttttgat
gttgaaggc--tttgccgg--t--------------------aacctggctccttttaaa
tgcattagcaca---gatct-----taag-aa--taactggctctggtttgataca---c
tttgttat----ctgagcca-ttgctgtgttttc-----------ac-tggatctgcttc
ttgaaccgtctcc----tcgagactgtcc------tttttggacaaaa-caca--ttttg
aacttgacctcaaatcaggtagga
>MHHNU10527 Clavaria fragilis-China: Jilin
caaggtttccgtaggtgaacatgcggaaggatcattactgat-tctgaa---ggaatgtg
ctgacct-----------cgaaggaggaat-tgtgcacttctt--------aa-------
agtctcattca--cctgtgcaca--tatgatgggca----tcagaaaggaaaccaagaca
--------------attggttcttga--------cttttgcttgttgcattt--------
tctcacac-taaaccat---------gatattgtattt----------------------
gaaaatcaaatgtaacaactttcaacaatggatctcttggttctcgcatcgatgaagaac
gcagcgaattgcgatatgtaatgtgaattgcagaat-tcagtgaatcatcgaatctttga
acgcacattgcaccctctgg--tattccggagggtatgcctgtttgagtgtcatt-atc-
ac-ctcaaagcaat--agtgggttaat-----------cccttcttttg-ca-attggat
gttgaaggt--tttgctgg--tgccc-ttgatgca--------gttcagctccttttaaa
tgcattagcagg---ac--------tttg-ct--tgaccagctccagtttgataca----
agagttat----ctgagctg-ctgctgtgaaagc--------t-ctcagtcatctgcttc
ttgagcagtctgt-------tgactttgt------cttactggacaaaccata--ttttg
aacttgacctcaaatcaggtagga
>MHHNU32418 Clavaria fragilis-China: Hunan
caaggtttccgtaggtgaacctgcggaaggatcattactgat-tctgaa---ggaatgtg
ctgacct-----------caaaggaggaat-tgtgcacttctc--------aa-------
agtctcattca--cctgtgcaca--tatgatgggca----tcagaaaggaaaccaagaca
--------------attggttcttga--------cttttgcttgttgcattt--------
tctcacacttaaactat---------gatattgtattt----------------------
gaaaaaaaaatgtaacaactttcaacaatggatctcttggttctcgcatcgatgaagaac
gcagcgaattgcgatatgtaatgtgaattgcagaat-tcagtgaatcatcgaatctttga
acgcacattgcaccctctgg--tattccggagggtatgcctgtttgagtgtcatt-atc-
ac-ctcaaagcaat--agtgggttaat-----------tccttcttttg-ca-attggat
gttgaaggt--tttgctgg--tgccc-ttgatgca--------gttcagctccttttaaa
tgcattagcagg---ac--------tttg-ca--tgaccagctccagtttgataca----
agagttat----ctgagctg-ctgctgtgaaagc--------t-ctcagtcatctgcttc
ttgagcagtctgt-------tgactttgt------cctagtggacaaa-cata--ctttg
aacttgacctcaaatcaggtagga
>TENN033244 Clavaria fragilis-USA
caaggtttccgtaggtgaacctgcggaaggatcattactgat-tctgaa---ggaatgtg
ctggcct-----------cgaaggaggaat-tgtgcacttcct-ctc----aa-------
agtctcattca--cctgtgcaca--tatgatgggca----tcagaaaggaaaccaagaca
--------------attggttcttga--------cttttgctcgttgcattt-------t
tctcacacttaaactat---------gatattgtattt----------------------
gaaaatcaaatgtaacaactttcaacaatggatctcttggttctcgcatcgatgaagaac
gcagcgaattgcgatatgtaatgtgaattgcagaat-tcagtgaatcatcgaatctttga
acgcacattgcaccctctgg--tattccggagggtatgcctgtttgagtgtcatt-atc-
ac-ctcaaagcaat--agtgggttaat-----------tccttcttttg-ca-attggat
gttgaaggc---ttgctgg--tgccc-ttgatgca--------atccagctccttttaaa
tgcattagcagg---ac--------tttg-ca--tgaccagctccagtttgatacc---a
agagttat----ctaagctg-ctgctgtgaaagc--------t-cctagtcatctgcttc
tcgaaccgtctgt-------ggactttgt------cctagtggacaaa-cata--ctttg
aacttgacctcaaatcaggtagga
>MR00170 Clavaria fumosa-USA
caaggtttccgtaggtgaacctgcggaaggatcattaaagaa-aacaa----aggatgtg
ctggctt----------------cattgca-tgtgcactccta-acctc-----------
atatccatcca--cctgtgcaca--ttctgtaggca-----aaaagcaagaaaggacttc
--------------attgtt-ccctt-----gc-tcattgtctatgatttta--------
acatacac-caaagtac-aagtt--gaagaatgtaata----------------------
aaagaaaattttaaacaactttcaacaatggatctcttggttctcgcatcgatgaagaac
gcagcgaattgcgatatgtaatgtgaattgcagaat-tcagtgaatcatcgaatctttga
acgcacattgcaccctctcg---acacaggagggtatgcctgtttgagtgtcatt-tat-
tc-ctcaacataac--taagttataat-----------aacttaacttg-tg-cttggat
gttgaaggt---ttgctga--taaa-----atya---------tgtcagctcctttcaaa
tatatgagcagg---ac--------agca-tg--taaccagctccaatttgataag----
-tagttat----ctgtgttg-ttgctgggta-----cagtta------aatgtctgctac
--caattgtcctac-tattgggacttgcc------t--tctaggcaaa-tc---tattga
aatttgacctcaaatcaggtagga
>TENN060724 Clavaria fumosa-Russia
caaggtttccgtaggtgaacctgcggaaggatcattaaagaa-aacaa----aggatgtg
ctggctt----------------cattgca-tgtgcactccta-acctc-----------
atatccatcca--cctgtgcaca--ttctgtaggca-----aaaagcaagaaagggcttc
--------------attgtt-ccctt-----gc-tcattgtctatgatttta--------
acatacac-caaagtac-aagtt--gaagaatgtaata----------------------
aaagaaaattttaaacaactttcaacaatggatctcttggttctcgcatcgatgaagaac
gcagcgaattgcgatatgtaatgtgaattgcagaat-tcagtgaatcatcgaatctttga
acgcacattgcaccctcttg---acacaggagggtatgcctgtttgagtgtcatt-tat-
tc-ctcaacataac--taagtcataat-----------gacttaacttg-tg-cttggat
gttgaaggt---gtgctga--taaa-----atca---------tgtcagctcctttcaaa
tatatgagcagg---ac--------agca-tg--taaccagctccaatttgataag----
-tagttat----ctgtgttg-ttgctgggta-----cagttg------aatgtctgctac
--caattgtcctac-tattgggacttgcc------t--tctaggcaaa-tc---tattga
aatttgacctcaaatcaggtagga
>MHHNU9722 Clavaria griseolilacina-China: Hunan
caaggtttccgtaggtgaacctgcggaaggatcattaaagaa-aataa----tggatgtg
ctggctt----------------cattgca-tgtgcactccta-accta-----------
atatccatcca--cctgtgcacc--cactgtaggca----agaaagcaaagtggttt---
--------------gctattcctctt-----gc-ttgttgcctatgatttta--------
acataccc-caaagtaa--agtt--gaagaatgtgata----------------------
aagaaataaataaaacaactttcaacaatggatctcttggttctcgcatcgatgaagaac
gcagcgaattgcgatatgtaatgtgaattgcagaat-tcagtgaatcatcgaatctttga
acgcgcattgcaccctcttg--aaacagggagggtatgcctgtttgagtgtcatt-tat-
tc-ctcaatgcaac--taagtttaagt-----------gacttggcttt-tg-cttggat
gttgaaggt---atgctgg--caaa----gaccatgatggtcaggtcagctccttttaaa
tatatgagcagg---at--------ggca-tg--taaccagctccaatttgataag----
-tagttat----ctgagttg-ttgctgggaa-----caattg------actgtctgctac
--caattgtcctgc-tattgggactttac-----cc--tctgggtaaa-tc---cattga
ca-ttgacctcaaatcaggtagga
>MHHNU10149 Clavaria griseolilacina-China: Hunan
caaggtttccgtaggtgaacctgcggaaggatcattaaagaa-aataa----tggatgtg
ctggctt----------------cattgca-tgtgcactccta-accta-----------
atatccatcca--cctgtgcacc--cactgtaggca----agaaagcaaagtggttt---
--------------gctattcctctt-----gctttgttgcctatgatttta--------
acataccc-caaagtaa-atgtt--gaagaatgtgata----------------------
aagaaatacataaaacaactttcaacaatggatctcttggttctcacatcgatgaagaac
gcagcgaattgcgatatgtaatgtgaattgcagaat-tcagtgaatcatcgaatctttga
acgcgcattgcaccctcttg--aaacagggagggtatgcctgtttgagtgtcatt-tat-
tc-ctcaatgcaac--taagtttaagt-----------gacttggcttt-tg-cttggat
gttgaaggt---atgctgg--caaa----gaccatgatggtcaggtcagctccttttaaa
tatatgagcagg---at--------ggca-tg--taaccagctccaatttgataag----
-tagttat----ctgtgttg-ttgctgggaa-----caattg------actgtctgctac
--caattgtcctgc-tattgggactttac-----cc--tctgggtaaa-tc---cattga
ca-ttgacctcaaatcaggtagga
>MHHNU7362 Clavaria hupingshanensis-China: Hunan
caaggtttccgtaggtgaacctgcggaaggatcattaaagtaaaatca----aggatgtg
ctggctt----------------aattgcattgtgcactccta-accaa-----------
atatccttaca-ccctgtgcact--tcagctaggct----ccagtggggatctttcctca
-------------------------------at-ggttaacctatgctttttat-----t
ttacacgc-attgtaacagtc----tatgaatg---------------------------
-aacttaatgtaaaacaactttcaacaatggatctcttggttctcgcatcgatgaagaac
gcagcgaattgcgatatgtaatgtgaattgcagaat-tcagtgaatcatcgaatctttga
acgcacattgcaccctat----------aaggggtatgcctgtttgagtgtcatt-taa-
tt-atcaacacaat-gcaaggttattcag---------ctttgctgttg-tg-cttggaa
attgaagg----gtgctga--t-------ttttac--------agtcagctccttttaaa
tgtatgagcagt---acttgg-------------tgaccagctccagcttgataag-taa
tttattat----ctgtgttg-ttgctgagtaacc------------tgtagcgctgctga
--taatagtcttt-------ggactgggttcaa----------------tcccattattg
atcttgacctcaaatcaggtagga
>TENN063100 Clavaria rosea-USA
caaggtttccgtaggtgaacctgcggaaggatcattatcgat-tcagag---ggatgttg
ctagctc------------gttctgctgtc-tgtgcactccctcgta---aaa-------
atctcaattca--cctgtgcaca--ctcgatgggca----ttaagggcaacct-------
----------------------------------cttttgcctgttgtgttt---tt---
atacactc-tatactat-----------gaatgcaatt-------------------tga
acaattaacttgaaacaactttcaacaatggatctcttggttctcgcatcgatgaagaac
gcagcgaattgcgatatgtaatgtgaattgcagaat-tcagtgaatcatcgaatctttga
acgcatattgcaccctctgg--tattccggagggtatgcctgtttgagtgtcatt-aatc
at-ctcaaggcaaa---------------------aagtcttctttttg-ca-attggat
gttgaaggt--cttgccgg--c-------tttctt--------ggttggctccttttaaa
tacattagcagg---acttt-----tgtg-ca--ggacttgctccagtttgataca----
-ttgctat----ctgagctg-ttgcgcc--------agcagt------gtcatttgcttc
--gaattgtcttc-------ggacttttg------tcatcttgacaag-aaacacctttg
aatttgacctcaaatcaggtagga
>TENN065117 Clavaria rosea-USA
caaggtttccgtaggtgaacctgcggaaggatcattatcgat-tcagag---ggatgttg
ctagctc------------gttctgctgtc-tgtgcactccctcgta---aaa-------
atctcaattca--cctgtgcaca--ctcgatgggca----ttaagggcaacct-------
----------------------------------cttttgcctgttgtgttt---tt---
atacactc-tatactat-----------gaatgcaatt-------------------tga
acaattaacttgaaacaactttcaacaatggatctcttggttctcgcatcgatgaagaac
gcagcgaattgcgatatgtaatgtgaattgcagaat-tcagtgaatcatcgaatctttga
acgcatattgcaccctctgg--tattccggagggtatgcctgtttgagtgtcatt-aatc
at-ctcaaggcaaa---------------------aagtcttctttttg-ca-attggat
gttgaaggt--cttgccgg--c-------tttctt--------ggttggctccttttaaa
tacattagcagg---acttt-----tgtg-ca--ggacttgctccagtttgataca----
-ttgctat----ctgagctg-ttgcgcc--------agcagt------gtcatttgcttc
--gaattgtcttc-------ggacttttg------tcatcttgacaag-aaacacctttg
aatttgacctcaaatcaggtagga
>MHHNU8198 Clavaria sinensis-China: Hunan
caaggtttccgtaggtgaacctgcggaaggatcattaaagaa--ataa----aggatgtg
ctggctt----------------cattgca-tgtgcactcctt-acctg---a-------
ttatccatcca--cctgtgcact--cactgtaggca----agagtgggaaggggctttct
--------------attatcccctta---ttgc-tctttgcctatgattttt--------
acataccc-caatgtct-atgttgtaaagaatgtaata---------------------a
taaagaaatctaaaacaactttcaacaatggatctcttggttctcgcatcgatgaagaac
gcagcgaattgcgatatgtaatgtgaattgcagaat-tcagtgaatcatcgaatctttga
acgcacattgcaccctttcg---aaaacggagggtatgcctgtttgagagtcatt-aat-
tc-ttcaatgcaac--taagttgtagt-----------gacttagctg--tg-cttggat
gttgaaggt---atgctgg--caaa----gatcat--------ggtcagctccttttaaa
tgtatgagcagac------------agtg-tg-tatctcagctccaatttgataag----
-tagttat----ctgtgttg-ttgctggaaa-----caattg------actgttggctac
--gaattgtctcttttattgggacttgcc------c--tctgggtaaa-tc---tattga
aa-ttgacctcaaatcaggtagga
>MHHNU10528 Clavaria zollingeri-China: Jilin
caaggtttccgtaggtgaacctgcggaaggatcattaaagaa-aactag---gggatgtg
ctggctt-----------------taagca-tgtgcactcttcaactct-----------
tatcctatcca--cctgtgcaca--ccctgtaggca----gaaatgaggaacaaattttg
ttcttggagcaaaaggtgttctcctg-----tt-tcactgcctatg-ttttt--------
acatacac-caagtaaa---gtt--gaagcatg---------------------------
-tgaaatatattatacaactttcaacaatggatctcttggttctcgcatcgatgaagaac
gcagcgaattgcgatatgtaatgtgaattgcagaat-tcagtgaatcatcgaatctttga
acgcatatggcaccctctctt-gaaataggagggtatgcctgtttgagtgtcatt-aaac
tc-ctcaatac---------------------------cattttactgg-tg--ttggat
gttgaaggt---ctgctgg--taaa----tcccat--------catcagctccttttaaa
tccatgagcagg---ac--------taca-tg--caaccagctccaatttgataag----
cttgttat----ctttgttg-ttgctgggaatggataatgta------attgtctgctac
--tagttgtcctga-ccttgggacttgcc------t--aatgggcaac-ca---tttgaa
cccttgacctcaaatcaggtagga
>MHHNU10548 Clavaria zollingeri-China: Jilin
caaggtttccgtaggtgaacctgcggaaggatcattaaagaa-aactag---gggatgtg
ctggctt-----------------taagca-tgtgcactcttcaactct-----------
tatcctatcca--cctgtgcaca--ccctgtaggca----gaaatgaggaacaaattttg
ttcttggagcaaaaggtgttctcctg-----tt-tcactgcctatg-ttttt--------
acatacac-caagtaaa---gtt--gaagcatg---------------------------
-tgaaatatattatacaactttcaacaatggatctcttggttctcgcatcgatgaagaac
gcagcgaattgcgatatgtaatgtgaattgcagaat-tcagtgaatcatcgaatctttga
acgcatatggcaccctctctt-gaaataggagggtatgcctgtttgagtgtcatt-aaac
tc-ctcaatac---------------------------cattttactgg-tg--ttggat
gttgaaggt---ctgctgg--taaa----tcccat--------catcagctccttttaaa
tccatgagcagg---ac--------taca-tg--caaccagctccaatttgataag----
cttgttat----ctttgttg-ttgctgggaatggataatgta------attgtctgctac
--tagttgtcctga-ccttgggacttgcc------t--aatgggcaac-ca---tttgaa
cccttgacctcaaatcaggtagga
>MHHNU10550 Clavaria zollingeri-China: Jilin
caaggtttccgtaggtgaacctgcggaaggatcattaaagaa-aactag---gggatgtg
ctggctt-----------------taagca-tgtgcactcttcaactct-----------
tatcctatcca--cctgtgcaca--ccctgtaggca----gaaatgaggaacaaattttg
ttcttggagcaaaaggtgttctcctg-----tt-tcactgcctatg-ttttt--------
acatacac-caagtaaa---gtt--gaagcatg---------------------------
-tgaaatatattatacaactttcaacaatggatctcttggttctcgcatcgatgaagaac
gcagcgaattgcgatatgtaatgtgaattgcagaat-tcagtgaatcatcgaatctttga
acgcatatggcaccctctctt-gaaataggagggtatgcctgtttgagtgtcatt-aaac
tc-ctcaatac---------------------------cattttactgg-tg--ttggat
gttgaaggt---ctgctgg--taaa----tcccat--------catcagctccttttaaa
tccatgagcagg---ac--------taca-tg--caaccagctccaatttgataag----
cttgttat----ctttgttg-ttgctgggaatggataatgta------attgtctgctac
--tagttgtcctga-ccttgggacttgcc------t--aatgggcaac-ca---tttgaa
cccttgacctcaaatcaggtagga
>TENN064095 Clavaria zollingeri-USA
caaggtttccgtaggtgaacctgcggaaggatcattaaagaa-aactag---gggatgtg
ctggctt-----------------taagca-tgtgcactcctcaactct-----------
tatcctatcca--cctgtgcaca--tcctgtaggca----gaaatgaggaagaacctttg
ttcttggaacaaaaggtgtcctc--------tt-tcactgcctatg-ttttt--------
acatacac--cagtaaa---gtt--gaagcatg---------------------------
-tgaaacatattatacaactttcaacaatggatctcttggttctcgcatcgatgaagaac
gcagcgaattgcgatatgtaatgtgaattgcagaat-tcagtgaatcatcgaatctttga
acgcatatggcaccctctctt-gaaataggagggtatgcctgtttgagtgtcatt-aaac
tc-ctcaatac---------------------------catttgaatgg-tg-tttggat
gttgaaggt---ttgctgg--taa-----ttccat--------catcagctccttttaaa
tacatgagcagg---ac--------taca-tg--caaccagctccaatttgataag----
cttgttat----ctttgttg-ttgctgggaatggataatgta------aatgtctgctac
--tagttgtcctgaccattgggacttgcc------t--aatgggcaac-ca---tttgaa
cccttgacctcaaatcaggtagga
>TENN58652 Clavaria zollingeri
caaggtttccgtaggtgaacctgcggaaggatcattaaagaa-aactag---gggatgtg
ctggctt-----------------taagca-tgtgcactcctcaactct-----------
tatcctatcca--cctgtgcaca--tcctgtaggca----gaaatgaggaactagttttg
t--------------------tcccg-----tt-tcactgcctatg-ttttt--------
acatacac-caagtaaa---gtt--gaagcatg---------------------------
-tgaaacatattatacaactttcaacaatggatctcttggttctcgcatcgatgaagaac
gcagcgaattgcgatatgtaatgtgaattgcagaat-tcagtgaatcatcgaatctttga
acgcatatggcaccctctctt-gaaataggagggtatgcctgtttgagtgtcatt-aaac
tt-ctcaatac---------------------------catttgattgg-tg-gttggat
gttgaaggt---ctgctgg--taaa----tcccat--------catcagctccttttaaa
tacatgagcagg---ac--------taca-tg--caaccagctccaatttgataag----
cttgttat----ctttgttg-ctgctgggagtgaataatgta------attgtctgctac
--tagttgtcctgaccattgggacttgcc------t--aatgggcaac-a----tttgaa
cccttgaccttcaa---------a
>IO.16.84 Mucronella flava-Sweden
caaggtttccgtaggtgaacctgcggaaggatcattaatgaatattgaactgggttgttg
ctggctc--------------ttcggagtattgtgcacaccct-tc--------------
agtttcaaccatccctgtgcacc--aactgtaggcc----ctgt----------------
-----------------------------------ttgggcctatgtatttt-------c
acatacac--ttacaataccatgaatgtgtacttgatc---------------ctctgga
tctaaatataaaatacaacttttagcaatggatctcttggctctcgcatcgatgaagaac
gcagcgaattgcgatatgtaatgtgaattgcagaat-tcagtgaatcatcgaatctttga
acgcaccttgcgccctttgg--tattccgaagggcatgcctgtttgagtgtcatt-gaa-
ca-atcaatctcat--ttgcttcttg------------taggcaaatgt-ga-cttggac
tgtgagagg---ttgctgg--tgtgt-ca------------aacactggctctcttcaaa
ttgattagcaag-------------tgccgtc--gccttggctttagattgataaa---c
atgtctatc------tgctg-cttgtgt----------------ga--ttggtctgcttc
--caaccgtcctt----cgtggactgtcc------cttggggcat-----------tttg
atct-gacctc-------------
>PDD 95742 Mucronella sp.-New Zealand
caaggtttccgtaggtgaacctgcggaaggatcattaatgaatgttgaaccgggttgttg
ctggcct--------------tccggggca-tgtgcacaccct-tc--------------
aatctcatccatccctgtgcact--cactgtagatg----ccactat-------------
----------------------------------gtggtgtctatgtctttt-------c
acacacac--tacttataccatgaatgtgaaccagatc------------------tata
tgatctatatctatacaacttttagcaatggatctcttggctctcgcatcgatgaagaac
gcagcgaattgcgatatgtaatgtgaattgcagaat-tcagtgaatcatcgaatctttga
acgcaccttgcgccctttgg--tattccgaagggcatgcctgtttgagtgtcatt-gaa-
ca-atcaacttcac-----------------------aattttttgtga-ag-cttggac
tgtgagggt---ctgcagg--catcc---------g----tgatgtcggctccctttaaa
aagatcagcaag-------------tgtc-tt--tcactagctctggattgataaa---c
ctgtctatc------cgttg-ctgcagttg------------------aaggcctgcttc
--aaatcgtccct----tgtggactgtcc------ttcggggcata---------ctttg
atcttgacctcaaatcaggtagga
>JLH MyCoPortal 6603126/JMB10061005 Clavaria rubicundula-USA/USA
caaggtttccgtaggcgaacntgcggaaggatcattaaagaa-aataa----aggatgtg
ctggctt----------------cattgca-tgtgcactccta-accta-----------
acatccatcca--cctgtgcaca--ttctgtaggca----agaaagcaagaaagggtctc
--------------aatgtccctcct-----gc-tcattgcctatgatttta--------
acataccc-taaagtac-aagtt--aaagaatgtgata----------------------
aaagaaatattaaaacaactttcaacaatggatctcttggttctcgcatcgatgaagaac
gcagcgaattgcgatatgtaatgtgaattgcagaat-tcagtgaatcatcgaatctttga
acgcacattgcaccctctcg---acacaggagggtatgcctgtttgagtgtcatt-tat-
tc-ctcaacgcaac--taagttgtaat-----------gacttaacttg-tg-cttggat
gttgaaggc---atgctgg--taca----aacca---------tgtcagctcctttcaaa
tatatgagcagg---ac--------agca-cg--tagccagctccaatttgataag----
-tagttat----ctgtgttg-ttgctgg-ta-----cagttg------aatgtctgctac
--caattgtcctac-tattgggacttgcc------t--tctgggcaaa-tc---tattga
aatttgacctcaaatcaggtagga
>ZT Myc 58697 Clavaria calabrica-Italy
caaggtttccgtaggtgaacctgcggaaggatcattaaagaa-aataa-----ggatgtg
ctggctt----------------cattgca-tgtgcactcta--accta-----------
atatccatcca--cctgtgcaca--ctctgtaggca----agaaagcaaggaaggggctt
--------------tactgt-cccct-----gc-ttgttgcctatgatttta--------
acataccc-caaagtac-aagtt--gaagaatgtaata----------------------
--aaaatatttaaaacaactttcaacaatggatctcttggttctcgcatcgatgaagaac
gcagcgaattgcgatatgtaatgtgaattgcagaat-tcagtgaatcatcgaatctttga
acgcatattgcaccctcttg---acacaggagggtatgcctgtttgagtgtcatt-tat-
tc-ctcaacacaac--taagttctaat-----------aatttaagttg-tg-cttggat
gttgaaggt---atgctgg--caaa----agaca---------tgtcagctcctttcaaa
tatatgagcagg---ac--------agca-tg--taaccagctccaatttgataag----
-tagttat----ctgtgttg-ttgctggata-----tagttg------aatgtctgctac
--caattgtcctac-cattgggacttgcc------t--gagtgcaaaa-tct--------
------------------------
>PK1536 Clavaria cf. macounii-Canada
caaggtttccgtaggtgaacctgcggaaggatcattattgaa-aacaaat--gggatgtg
ctggcct-----------tcaaaacaggca-tgtgcactcctt-atc---atc-------
ttaactatcca--cctgtgcaca--ctttgtagaca----ttgtcttgggactc------
------------------accctccca-------tctttgcctacgcatttt--------
-ttaactc-cttgcaat-acatt--cttgcatgtagaa----------------------
atttgtaatatgaaacaactttcaacaatggatctcttggctctcgcatcgatgaagaac
gcagcgaattgcgatatgtaatgtgaattgcagaat-tcagtgaatcatcgaatctttga
acgcatattgcacccccctg----caaaggagggtatgcctgtttgagtgtcatt-ttct
attctcaactttgc--ttggcctt--------------ttatggtcttg-ca-gttggat
gttgaaggc---atgctgg--c------------------ccctgtcagctccttttaaa
tatatgagcggg---acgat-----tacgggt--aaatcagctccaatgtgataaa-c-t
tgcgttgt----ctgtgttg-ttgctgtcaa-----gtagta------atcacctgctac
--taattgtcctt----tctggactgcct------t-----tggcaat-tatc--tttgt
gacttgacctcaaatcaggtagga
>AMB 010297 Clavaria salentina-Italy
-----ttccc------------------------------------------aggaggta
c------------------------------tgtgcactcctggatatttcaa-------
tcctttattca--cctgtgcact-tgtaagtagggg----agaagcaaatgct-------
--------------------------gc------ttcaagcctacttgtttt--------
ttaaacaccatgtataaaaaagta-ttcgaatgtttta----------------------
-tgacaaatgtaatacaactttcaacagtggatctcttggttctcgcatcgatgaanaac
gcagcgaattgcgatatgtaatgtgaattgcagaat-tcagtgaatcatcgaatctttga
acgcaaattgcaccctttgg--tattccaaagggtatgcctgtttgagagtcatttaatc
tt-atcaatgcaag--aaagatgtttcattttt--gaayatttctcttg-ca--tgggaa
tttgaaggt---ttgctgg------------------------tgctagctta-------
------------------------------------------------------------
------------------------------------------------------------
------------------------------------------------------------
------------------------
>SAV F3139 Clavaria pullei-Czech Republic
------------------acctgcggaaggatcattaaagat-tctcta---aggatgtg
ctggcattgct----------tgcaatgta-tgtgcactctg------------------
cctttacaacc--cctgtgcaca--ttatgtaggca----ggattggaatcaccttctga
----------------------------------tccttgtctatgtttttt--------
-aacaccttttataaaa---------aaacatgttatt-------------------cat
ttataataaacaaaacaactttcaacaatggatctcttggttctcgcatcgatgaagaac
gcagcgaattgcgatatgtaatgtgaattgcagaat-tcagtgaatcatcgaatctttga
acgcacatggcaccctctgg--tattccggagggtatgcctgtttgagtgtcatt-aat-
ct-ctcaacactaa--tcagacttt-------------gttctgtgatg-tg-tttggat
tatgaagg----ctgctgg--c-------aaattt--------tgtctgctccttttaaa
tgtattagtggg---ac--------tgtt-gt--ttatcagctccagtttgataaa----
tatcttat----ctgtgctg-ttgctgaggaacc--------------aaattctgctta
--gtattgtcttc-------ggactgtcc------agtcatgggcatt-ttga-------
----------------------tc
>MONI 2018122801 Clavaria pullei-Spain
caaggtttccgtaggtgaacctgcggaaggatcattaaagat-tctcca---aggatgtg
ctgacattgct----------tgcaatgta-tgtgcactctg------------------
cctttacaacc--cctgtgcaca--ttatgtaggca----ggattggaatcaccttctaa
-----------a----------------------tccttgtctatgtttttc--------
-aacacct-ttacaaaa---------aaacatgttcat----------------------
-ttatataaacaaaacaactttcaacaatggatctcttggttctcgcatcgatgaagaac
gcagcgaattgcgatatgtaatgtgaattgcagaat-tcagtgaatcatcgaatctttga
acgcacatggcaccctctgg--tattccggagggtatgcctgtttgagtgtcatt-aat-
ct-ctcaacactga--tcggactt--------------tgtttgtgatg-tg-cttggat
cgtgaagg----ctgctgg--c-------aaatat--------tgtctgctccttttaaa
tgtattagtggg---ac--------tgtt-gt--ttatcagctccagtttgataaa----
tatcttat----ctgtgctg-ttgctgaggaacc--------------aaattctgctta
--gtattgtctta-------ggactgtcc------agccatgggcatt-tttgatcttt-
------------------------
>AMB 18933 Clavaria lametina-Italy
caaggtttccgtaggtgaacctgcggaaggatcattaaagat-tctcta---aggatgtg
ctggcattgct----------tgcaatgta-tgtgcactctg------------------
cctttataacc--cctgtgcaca--ttatgtaggca----ggatcggaatcacattctga
----------------------------------tccttgtctatgtttttc--------
-aacaccttttatcaaa--------aaaacttactatt----------------------
gatttataaataaaacaactttcaacaatggatctcttggttctcgcatcgatgaagaac
gcagcgaattgcgatatgtaatgtgaattgcagaat-tcagtgaatcatcgaatctttga
acgcacatggcaccctctgg--tattccggagggtatgcctgtttgagtgtcatt-aat-
ct-ctcaacactaa--tcagatttt-------------gttctgtgatg-tgctttggat
catgaagg----ttgctgg--c-------aatttt--------tgttggctccttttaaa
tgcattagtgga---ac--------tgtt-gt--ttatcagctccagtttgataaa----
tatcttat----ctgtgctg-ttgctgagaaacc--------------aaattctgctta
--atattgtctta-------ggactgtcc------agtcatgggcatt-tt---------
------------------------
>K(M)143730 Clavaria atroumbrina-United Kingdom
------------------------------------------------------------
------------------------------------------------------------
------------------------------------------------------------
------------------------------------------------------------
------------------------------------------------------------
------------------------------------------------------------
------------------------------------------------------------
------------------------------------------------------------
------------------------------------------------------------
------------------------------------------------------------
------------------------------------------------------------
------------------------------------------------------------
------------------------------------------------------------
------------------------
>BRACR 13264 Clavaria atrofusca-Norway
------------------------------------attgtt----------aggatgtg
ctggcat-----------gttagctttgca-tgtgcactccga-acact-----------
------attta-tcttgtgcacc-actttgcggaca----agatcagaaaacttttgaga
--------------attgtcttgaaagg--ttt-cccttggctg--cttttt-------g
atatacca--tttgtatgaaataaatgagaatgcattt--------------------aa
tgcaaaactttaaaacaactttcaacaacggatctcttggctctcgcatcgatgaagaac
gcagcgaattgcgatatgtaatgtgaattgcagaat-tcagtgaatcatcgaatctttga
acgcacattgcaccctctgg--tattccagagggtatgcctgtttgagtgtcatt-aat-
at-atcaactctag--caaattta--------------ttttttgcttg-ag-gttggat
gctgaaga----ttgctgg--c------------------tttggttggcttcttttaaa
tgcattagcaga---tc--------tctg-ta--gaattggcttcagtttgataat---t
gattttat----ctctgctg-ttgttgaggatcg-------------ctggatcagcttt
c-taattgtccttg---aaaggactgtct------cattcatgaggca-ta---tatttg
actctgacctcaaatcaggtagga
>BIO-Fungi 12566 Clavaria griseobrunnea-Spain
-----------------------------------ttttgac-tttcaag----------
----------------tcaattaatttgca-tgtgcactctga---------------tt
attaccactcatccctgtgcacc-actctgcaggca----agattaaaaatttgagtact
--------------cttgtggtctta--------aatttacttgtttgctttt-----aa
acaaacac-attgatataaaata--aatgagtgcatgc----------------tttatg
catttatatttgaaacaactttcaacaacggatctcttggctctcgcatcgatgaagaac
gcagcgaattgcgatatgtaatgtgaattgcagaat-tcagtgaatcatcgaatctttga
acgcacattgcaccttctgga-aattccagaaggtatgcctgtttgagtgtcatt-aat-
at-ctcaccacaag--caatct----------------tgtttgttttg-tg-agtggat
gatgaagg----ttgctgg--c-------tcttgt--------tgtcagctccttttaaa
ttcatgagcagg---tc--------tttg-tg--gacttagctttagtttgataat---t
ttctttat----ctgaacta--tgctgaggaact-------------ttggatcagcttt
c-aaactgtcctt--ttgaaggactgtct------ttttatagacaat-taaa-------
------------------------
>ERRO 2014102101/C(F)s/n Clavaria greletii-Spain/Demark
caaggtttccgtaggtgaacctgcggaaggatcattatcgaa-taaaa----gagatgtg
c--------------gt--------------ctcgcactctca-----------------
aatcctattca--cctgtgcatc-------------------------------------
------g---------------------------------------aatttt-------t
atatgctctttgaataa--------aaataatatataa----------------------
-aataacacttaatacaactttcaacaacggatctcttggttctcgcatcgatgaagaac
gcagcgaattgcgatatgtaatgtgaattgcagaat-tcagtgaatcatcgaatctttga
acgcaccttgcaccctttgg--ttctccaaagggtatgcctgtttgagcgtcatt-cgt-
at-ctcaacgcaag----------------------------------------ttggat
gttgaaggc---gtgctgg--tgaca-----------------agccagctccttttaaa
tgcattgcagag---ct--------tgcg-ct--gtgctggctttggtttgataat----
--aattat----ctgtgcct-ttgctggacg---------------------gcttcctc
--tgattgtcttt-----tatgactgtcc-------ctcgtgggcatc-------gatcg
aaacagacctc-------------
>Ceska06112010 Clavaria neonigrita-Canada
-------------aggtgacctgcgg-aggatcattatcgaa-taaaa----gagatgtg
c--------------gt--------------ctcgcactctcg-----------------
aatcctattca--cctgtgcacc-------------------------------------
------g--------------------------------------aattttt-------t
ayatgctctytgaataa--------aaaatatgttttg----------------------
taccaacacttaacacaactttcaacaacggatctcttggttctcgcatcgatgaagaac
gcagcgaattgcgatatgtaatgtgaattgcagaat-tcagtgaatcatcgaatctttga
acgcaccttgcaccctttgg--ttctccaaagggtatgcctgtttgagcgtcgtt-cgt-
at-ctcaacgcaag----------------------------------------ttggat
gttgaaggc---gtgctgg--tgacg-----------------agccagctccttttaaa
cgcattgcagag---ct----------------tgcgctggctttggtttgataat----
--cattat----ctgtgcct-ttgctggacg---------------------gcttcctc
--tgatcgtcttt-----tatgactgtcc-------ctcgtgggcatc-------gatcg
aaacagacctcaaatcaggtagga
>JAC15786 Clavaria roseoviolacea-New Zealand
caaggtttccgtaggtgaacctgcggaaggatcattattgat-ttta-----aagatgtg
ctggcat-------------tattaatgca-tgtgcactcttc-ac----aaa-------
accaatatcca--cctgtgcaca--ctctgtaagca----acagggtcttac--------
----------------------------------cctttgcttatgtccctt-------t
acaaacaa--tattgat-ttatt----tgaatgtaatt----------------------
ttgaaataactaatacaactttcaacaatggatctcttggttctcgcatcgatgaagaac
gcagcgaattgcgatatgtaatgtgaattgcagaat-tcagtgaatcatcgaatctttga
acgcacattgcaccctctgg--tattccggagggtatgcctgtttgagtgtcatt-aat-
at-ctcaacgcaga--caggttttacc-----------acctgttctgattg-cttggat
gttgaaggc---ttgctgg--tggga-tattcttt--------tgccagctccttttaaa
agaattagcaga---aaacaa----tgca-aaaaaatctggcttcagtctgataaa---g
cac-ttatctg-ttttgctg-ttgctggtgg---aaagctat------tgtttcagcttc
--taactgtccaac-ttgatggactgtct------catcagaggcaca-taaacttttaa
cacttgacctcaaatcaggtagga
>JAC14915 Clavaria roseoviolacea-New Zealand
caaggtttccgtaggtgaacctgcggaaggatcattattgat-ttta-----aagatgtg
ctggcat----------------taatgca-tgtgcactcttc-ac----aaa-------
accaatatcca--cctgtgcaca--ctctgtaagca----acagggtcttac--------
----------------------------------cctttgcttatgtccctt-------t
acaaacaa--tattgat-ttatt----tgaatgtaatt----------------------
ttgaaataactaatacaactttcaacaatggatctcttggttctcgcatcgatgaagaac
gcagcgaattgcgatatgtaatgtgaattgcagaat-tcagtgaatcatcgaatctttga
acgcacattgcaccctctgg--tattccggagggtatgcctgtttgagtgtcatt-aat-
at-ctcaacgcaga--caggttttacc-----------acctgttctgattg-cttggat
gttgaaggc---ttgctgg--tggga-tattcttt--------tgccagctccttttaaa
agaattagcaga---aaacaa----tgca-aaaaaatctggcttcagtctgataaa---g
cac-ttatctg-ttttgctg-ttgctggtgg---aaagctat------tgtttcagcttc
--taactgtccaac-ttgatggactgtct------catcagaggcaca-taaa-ttttaa
cacttgacctcaaatcaggtagga
>JAC14150 Clavaria subviolacea-New Zealand
caaggtttccgtaggtgaacctgcggaaggatcattattgat-ttta-----aagatgtg
ctggcat--------------ttaaatgca-tgtgcactcttc-ac----aaa-------
accaatatcca--cctgtgcaca--ctctgtaagca----acagggtcttac--------
----------------------------------cctttgcttatgtccctt-------t
acaaacaa--tattgat-ttatt----tgaatgtaatt----------------------
ttgaaataactaatacaactttcaacaatggatctcttggttctcgcatcgatgaagaac
gcagcgaattgcgatatgtaatgtgaattgcagaat-tcagtgaatcatcgaatctttga
acgcacattgcaccctctgg--tattccggagggtatgcctgtttgagtgtcatt-aat-
at-ctcaatgcaga--caggttttacc-----------acctgttctgattg-cttggat
gttgaaggc---ttgctgg--tggga-tactcttt--------tgccagctccttttaaa
agaattagcaga---gaacaa----tgca-aaaaaatctggcttcagtctgataaa---g
cac-ttatctg-ttttgctg-ttgctgatgg---aaagctat------tgtttcagcttc
--taactgtccacc-ttgatggactgtct------catcagaggcaca-ttaa-ttttaa
cac-tgacctcaaatcaggtagga
>JAC15834 Clavaria alboglobospora-New Zealand
caaggtttccgtaggtgaacctgcggaaggatcattattgat-ttta-----aagatgtg
ctggcat----------------taatgca-tgtgcactcttc-ac----aaa-------
accaatatcca--cctgtgcaca--ctctgtaagca----acagggtcttac--------
----------------------------------cctttgcttatgtccctt-------t
acaaacaa--cattgat-ttatt----tgaatgtaatt----------------------
ttgaaataactaatacaactttcaacaatggatctcttggttctcgcatcgatgaagaac
gcagcgaattgcgatatgtaatgtgaattgcagaat-tcagtgaatcatcgaatctttga
acgcacattgcaccctctgg--tattccggagggtatgcctgtttgagtgtcatt-aat-
at-ctcaacgcaga--caggttttatg-----------acctgttctgattg-cttggat
gttgaaggc---ttgctgg--tgggattattattt--------tgccagctccttttaaa
aacattagcaga---aaacaa----tgc--aaaaaatctagcttcagtctgataaa---g
cac-ttatctg-ttttgctg-ttgctggtgg---aaagctat------tgtttcagcttc
--taactgtccgcc-ttgatggactgtct------catcagaggcaca-ttaa--tttaa
cacttgacctcaaatcaggtagga
>PBM3373 Clavaria stegasauroides-Australia
------------------------------------------------------------
------------------------------------------------------------
------------------------------------------------------------
------------------------------------------------------------
------------------------------------------------------------
------------------------------------------------------------
------------------------------------------------------------
------------------------------------------------------------
------------------------------------------------------------
------------------------------------------------------------
------------------------------------------------------------
------------------------------------------------------------
------------------------------------------------------------
------------------------
>JAC14852 Clavaria stegasauroides-New Zealand
caaggtttccgtaggtgaacctgcggaaggatcattattgat-tttta----aagatgtg
ctggcac----------------tattgca-tgtgcactcttc-aca--aaaa-------
accaatatcca--cctgtgcaca--ttttgtaagct----aaagggtctaaccc------
----------------------------------tttttgcttatgtccttt--------
ataaacaa-ctattgat-ttatt----tgaatgctatt----------------------
-ttaaataactaatacaactttcaacaatggatctcttggttctcgcatcgatgaagaac
gcagcgaattgcgatatgtaatgtgaattgcagaat-tcagtgaatcatcgaatctttga
acgcacattgcaccctctgg--tattccggagggtatgcctgtttgagtgtcatt-aat-
at-ctcaacacaga--caggttttatc-----------acctgttctgattg-cttggat
gctggaggt---ttgctgg--tgaat---actctt--------tatcagctccttttaaa
tgcattagcaga---atacaa----tgca-aattaatctggcttcagtctgataaa---g
cac-ttacctgtttttgctg-ttgctagtgg--aaaagctat------tgtttcagcttc
--taactgtccata--tcgtggactgtct------ctttggaggcata-ga---atttga
cacttgacctcaaatcaggtagga
>JAC16538 Clavaria megaspinosa-New Zealand
caaggtttccgtaggtgaacctgcggaaggatcattattgat-tttaa----aagatgtg
ctggcat----------------tattgca-tgtgcactcttc-ac----aaa-------
accaatatcca--cctgtgcaca--ttttgtaagctt--aaaaggatttaatct------
----------------------------------tttttgcttatgtccctt-------t
acaaacaa-ctattgat-ttatt----tgaatgtgatt----------------------
ttaaaataaccaatacaactttcaacaatggatctcttggttctcgcatcgatgaagaac
gcagcgaattgcgatatgtaatgtgaattgcagaat-tcagtgaatcatcgaatctttga
acgcacattgcaccctctgg--tattccggagggtatgcctgtttgagtgtcatt-aat-
at-ctcaacacaga--caggttttacc-----------acctgttctgattg-cttggat
gttgaaggc---ttgccag--tgaac-aatttgtt--------tgccagctcctttcaaa
tgcattagcaga---atacaa----tgca-aaataatctggcttcagtctgataaa---g
cactttacctgtttttgctg-ttgctagtgg---aaagctat------tgtttcagcttc
--taactgtccatc--tcatggactgtct------cctttgaggcata-gaaa--cttga
cacttgacctcaaatcaggtagga
>JAC14897 Clavaria megaspinosa-New Zealand
caaggtttccgtaggtgaacctgcggaaggatcattattgat-tttaa----aagatgtg
ctggcat----------------tattgca-tgtgcactcttc-ac----aaa-------
accaatatcca--cctgtgcaca--ttttgtaagctt--aaaaggatttaatct------
----------------------------------tttttgcttatgtccctt-------t
acaaacaa-ctattgat-ttatt----tgaatgtgatt----------------------
ttaaaataaccaatacaactttcaacaatggatctcttggttctcgcatcgatgaagaac
gcagcgaattgcgatatgtaatgtgaattgcagaat-tcagtgaatcatcgaatctttga
acgcacattgcaccctctgg--tattccggagggtatgcctgtttgagtgtcatt-aat-
at-ctcaacacaga--caggttttacc-----------acctgttctgattg-cttggat
gttgaaggc---ttgccag--tgaac-aatttgtt--------tgccagctcctttcaaa
tgcattagcaga---atacaa----tgca-aaataatctggcttcagtctgataaa---g
cactttacctgtttttgctg-ttgctagtgg---aaagctat------tgtttcagcttc
--taactgtccgtc--tcatggactgtct------cctttgaggcata-gaaa--cttga
cacttgacctcaaatcaggtagga
>PDD 111979 Clavaria gibbsiae-New Zealand
---------------------tgcggaaggatcattattgat-ttaaa----aagatgtg
ctggcct--------------gaaatggca-tgtgcactctc---------at-------
accaatatcca--cctgtgcact--ctttgtaggca----tgga----------------
------------------------------------tttgcctatgctttttt-----t-
atacacac--cattgat-gtatt----tgaatgtcatt-------------------gat
taaccaattgtaatacaactttcaacaatggatctcttggttctcgcatcgatgaagaac
gcagcgaattgcgatatgtaatgtgaattgcagaat-tcagtgaatcatcgaatctttga
acgcacattgcaccctctgg--tattccggagggtatgcctgtttgagtgtcatt-aac-
at-ctcaacgcaga--caggttttacc-----------acctgttctgattg-cttggat
gctgaaggc---ttgctgg--tgaa---------t--------caccagctccttttaaa
atcattagcaga---aaacaa----tgca-aa--aatctggcttcagtttgataaa---g
aac-ttatctg-ttttgctg-ttgctggtgg---aaagctat------tgtttcagcttc
--taactgtccact-ttgatggactgtct------catcagaggcata-ttaa--tttaa
cacttgacctcaaatcaggtagga
>TENN026785 Clavaria californica-USA
-------------------------------------ttgat-tttta----aagatgtg
ctggcct--------------ttacgggta-tgtgcactctta-aa----aaa-------
cccaatatcca--cctgtgcact--ttctgtaggca------------------------
----------------------------------tgtttgcctatgcatttt--------
ttacacac-accatgtt-atatt----tgaatgccttt-------------------gat
taaccaattgtaaaacaactttcaacaatggatctcttggttctcgcatcgatgaagaac
gcagcgaattgcgatatgtaatgtgaattgcagaat-tcagtgaatcatcgaatctttga
acgcacattgcaccctctgg--tattccggagggtatgcctgtttgagtgtcatt-aat-
at-ctcaacacagt--caagttgtttg-----------acttgcactga-tg-cttggat
gctgaagg----ttgctgg--caata-tt--------------tgtcagctccttttaaa
tgtattagcaga---aaccta----tgca-aa--aagctggcttcagtttgataag----
cac-ttatctg-tattgctg-ttgctagtga---aatgccct------tgtttcagcttc
--caattgtccaat-catttggactgcct--------ctcgaggtaat-ttaa-tcttga
cac---------------------
>AMB 18558 Clavaria californica-Italy
caaggtttccgtaggtgaacctgcggaaggatcattattgat-tttta----aagatgtg
ctggccc--------------ttacgggta-tgtgcactctta-aa----aaa-------
cccaatatcca--cctgtgcact--ctctgtaggca------------------------
----------------------------------tgtttgcctatgcatttt--------
ttacacac-accatgtt-atatt----tgaatgccttt-------------------gat
taaccaattgtaaaacaactttcaacaatggatctcttggttctcgcatcgatgaagaac
gcagcgaattgcgatatgtaatgtgaattgcagaat-tcagtgaatcatcgaatctttga
acgcacattgcaccctctgg--tattccggagggtatgcctgtttgagtgtcatt-aat-
at-ctcaacacagt--caagttgtttg-----------acttgcactga-tg-cttggat
gctgaagg----ttgctgg--caata-tt--------------tgtcagctccttttaaa
tgtattagcaga---aaccta----tgca-aa--aagctggcttcagtttgataag----
cac-ttatctg-tattgctg-ttgctagtga---aatgccct------tgtttcggcttc
--caattgtccaat-cctttggactgcct--------ctcgaggtaat-tt---------
------------------------
>TENN042411 Clavaria ypsilonidia-New Zealand
caaggtttccgtaggtgaacctgcggaaggatcattattgat-tttta----aagatgtg
ctagcct---------------tattggca-tgtgcactcttc-aa----aaa-------
cccaatatcca--cctgtgcaca--ccttgtaggc-------------------------
----------------------------------attttgcctatgcttttt-------t
acacacac--cattgac-atata----tgaatgtattt-------------------gat
taaccaaatgtaaaacaactttcaacaatggatctcttggttctcgcatcgatgaagaac
gcagcgaattgcgatatgtaatgtgaattgcagaat-tcagtgaatcatcgaatctttga
acgcacattgcaccctctgg--tattccggagggtatgcctgtttgagtgtcatt-aat-
ct-ctcaacacaga--caagttgacc------------acttgttctga-tg-cttggat
gttgaagg----ctgctgg--taaag-ta-------------ataccagctccttttaaa
tttattagcaga---aactaa----tgc--aa--aagctggcttcagtttgataag----
cac-ttatctg-tattgctg-ttgctggtta---aatgctcc------tgtttcagcttc
--caattgtccaatttttatggactgtct-------ccttgaggcaat-tcaa--tttga
cactg-----------------ac
>PDD 46673 Clavaria ypsilonidia-New Zealand
caaggtttccgtaggtgaacctgcggaaggatcattattgat-tttta----aagatgtg
ctagcct---------------tattggca-tgtgcactcttc-aa----aaa-------
cccaatatcca--cctgtgcaca--ccttgtaggc-------------------------
----------------------------------attttgcctatgcttttt-------t
acacacac--cattgac-atata----tgaatgtattt-------------------gat
taaccaaatgtaaaacaactttcaacaatggatctcttggttctcgcatcgatgaagaac
gcagcgaattgcgatatgtaatgtgaattgcagaat-tcagtgaatcatcgaatctttga
acgcacattgcaccctctgg--tattccggagggtatgcctgtttgagtgtcatt-aat-
ct-ctcaacacaga--caagttgacc------------acttgttctga-tg-cttggat
gttgaagg----ctgctgg--taaag-ta-------------ataccagctccttttaaa
tttattagcaga---aactaa----tgc--aa--aagctggcttcagtttgataag----
cac-ttatctg-tattgctg-ttgctggtta---aatgctcc------tgtttcagcttc
--caattgtccaatttttatggactgtct-------ccttgaggcaat-tcaa--tttga
cactg-----------------ac
>TENN043686 Clavaria echino-olivacea-New Zealand
caaggtttccgtaggtgaacctgcggaaggatcattattgat-tttta----aagatgtg
ctggcct---------------tattggca-tgtgcactcttcaaa----aaa-------
cccaatatcca--cctgtgcaca--ccttgtaggca------------------------
----------------------------------attttgcctatgcttttt--------
-tacacac--tattgac-atata----tgaatgaattt-------------------gat
taaccaaatgtaaaacaactttcaacaatggatctcttggttctcacatcgatgaagaac
gcagcgaattgcgatatgtaatgtgaattgcagaat-tcagtgaatcatcgaatctttga
acgcacattgcaccctctgg--tattctggagggtatgcctgtttgagtgtcatt-aat-
ct-ctcaacacaga--caagttgacc------------acttgttctga-tg-cttggat
gttgaagg----ctgctgg--caaag-ta-------------atgccagctccttttaaa
tttattagcaga---aactaa----tgca-aa--aagctggcttcagtttgataag----
cac-ttatctg-tattgctg-ttgctggtaa---aatgctc-------agtttcagcttc
--caattgtccaat-tttgtggactgtct-------ccttgaggcaat-tcaa--tttga
cact--------------------
>JAC14916 Clavaria redoleoalii-New Zealand
caaggtttccgtaggtgaacctgcggaaggatcattattgat-ttta-----aagatgtg
ctggctt--------------tttggagca-tgtgcactctta-ac----aaa-------
accaatatcca--cctgtgcaca--atttgtaggca----aagc----------------
----------------------------------aatttgtctatgttcttt-------t
acaaacaa-tcattgat-ttatt----tgaatgttttt--------------------ga
ataaccaatgtaaaacaactttcaacaatggatctcttggttctcgcatcgatgaagaac
gcagcgaattgcgatatgtaatgtgaattgcagaat-tcagtgaatcatcgaatctttga
acgcacattgcaccctctgg--tattccggagggtatgcctgtttgagtgtcatt-aat-
ct-ctcaacacaga--ctgggtttt-------------ccctgttctga-tg-cttggat
attgaaggt---ttgctgg--cattc-ta-------------atatcagctccttttaaa
tgcattagcaga---aaccaa----tgca-----aagctggcttcagtttgataac---a
cac-ttatct--aagggctg-ttgctggtga----aagtgat------tgtttcagcttc
--taactgtccatt-tgtgtggactgtct------ctttggaggcata-ca---acttga
cacttgacctcaaatcaggtagga
>JAC14917 Clavaria redoleoalii-New Zealand
caaggtttccgtaggtgaacctgcggaaggatcattattgat-ttta-----aagatgtg
ctggctt----------------tttggca-tgtgcactctta-ac----aaa-------
acca--atcca--cctgtgcaca--ctttgtaggca----aagg----------------
----------------------------------aatttgcctatgttctttt------t
acaaacaa-ctattgat-ttatt----tgaatgtcttt--------------------ga
ataaccaatgtaaaacaactttcaacaatggatctcttggttctcgcatcgatgaagaac
gcagcgaattgcgatatgtaatgtgaattgcagaat-tcagtgaatcatcgaatctttga
acgcacattgcaccctctgg--tattccggagggtatgcctgtttgagtgtcatt-aat-
at-ctcaacacaaa--tggggtttt-------------ccctgttttga-tg-cttggat
gttgaaggc---ttgctgg--tggttttgattagc--------caccagctccttttaaa
tgcattagcaga---aaccaa----tgta----aaagctggcttcagtttgataac---a
cat-ttatct--gagggctg-ttgctggtaa----aagctag------tgtttcagcttc
--taactgtccattatttatggactgtct------cttcagaggcata-ca---acttga
cacttgacctcaaatcaggtagga
>JMB08181001 Clavaria fuscata-USA
caaggtttccgtaggtgaacctgcggaaggatcattattgat-tttctta-gaagatgtg
ctggcat-------------------tgca-ggtgcactcttc-aa----aaa-------
ccaataatcca--cctgtgcact--tttggtaggca------------------------
----------------------------------accatgcctatgcatttt--------
acaaacaa-ctattgat-gtaat----tgaatgtgttg----------------------
---aatcatgtaatacaactttcaacaacggatctcttggttctcgcatcgatgaagaac
gcagcgaattgcgataagtaatgtgaattgcagaat-tcagtgaatcatcgaatctttga
acgcacattgcaccctcc----tattccggagggtatgcctgtttgagtgtcatt-ttt-
ataatcaacccaca--gaggttttcta-----------accttttctgg-tg-cttggat
aatgaaggc---ttgctgg--tgaac-caatggtt--------cacctgctcctttraaa
tgcattcgcaga---gttc------aata-ca--gagctggcttcagtctgataaa-a-t
tttgttatctgtgtgtgctg-ttgctagtga-----agatgt------tgattttgcttc
--caaatgtccaattgaattggactgtgt---------cttaggcaca-acaatacttga
tatttgacctcaaatcaggtagga
>ARAN-Fungi 11295 Clavaria tenuipes-Spain
caaggtttccgtaggtgaacctgcggaaggatcattattgat-tttaa----aggatgtg
ctggcat----------------ttatgca-tgtgcactctta------a----------
accaatatcca-ccctgtgcaca--ctttgtaggca------------------------
------------------------------tac-tttttgcctatgtttctt-------t
acaaacaa-ctattgat-gtatt----tgaatgctatt----------------------
tgataaattgtaatacaactttcaacaatggatctcttggttctcgcatcgatgaagaac
gcagcgaattgcgatatgtaatgtgaattgcagaat-tcagtgaatcatcgaatctttga
acgcacattgcaccctctgg--tattccggagggtatgcctgtttgagtgtcatt-aat-
at-ctcaacccaga--caggtttcaca-----------acctgctctgt-tg-cttggac
gttgaaggc---ttgctgg--ctttt-tc-------------aagtcagctccttttaaa
ttcattagcaga---aatga-----tagg-ca--aaactggcttcagtttgataaa---c
tactttatctg-tactgctg-tcgctagtga---aaagatacctaacatatttcagcttc
--caattgtcccat---gtgggactgtct------tcttgaaggcata-acca-acttga
cacttgacctcaaatcaggtagga
>IHI-19Cla01 Clavaria stellifera-Germany
-----------------------gcggaaggacattattgat-tttaa----aagatgtg
ctggctc-----------ctgtggggcagt-agtgcactctta-ac----aaa-------
accaatatcca-ccctgtgcacc--ttctgtaggta----gagtcttattcaa-------
----------------------------------gctctgtctatgtttctt-------a
acaaactc--aattaat----------tgaatgatatgcat------------atacttt
aatgtgattgtaacacaactttcaacaatggatctcttggttctcgcatcgatgaagaac
gcagcgaattgcgatatgtaatgtgaattgcagaat-tcagtgaatcatcgaatctttga
acgcaaattgcacccccgag--tatcctggggggtatgcctgtttgagtgtcatt-aat-
ct-ctcaacacgga--caaggtttaaaaca--------ccttgtgccac-tg-cttggat
gatgaagga---ttgctgg--cggac-----------------tgtcagctccttttaaa
tgcattagcaaagggac--------tatg-ca--gaactggctccagtctgataaa--at
gtaattattt--taatactgcttgctaggga-----gtaatc------tgttccagcttc
--aaatggtctgatttgtgtggactgtct------cctttgaggcaaa-tcatatcttga
cacttgacctcaaatcaggtagga
>PDD 82582 Clavaria musculospinosa-New Zealand
caaggtttccgtaggtgaacctgcggaaggatcattattgat-tttaaac--aggatgtg
ctgaccc--------------cacggggta-cgtgcactccta-ac----aaa-------
accaatatcca--cctgtgcact--ctttgtaggca----gggtcacct-----------
----------------------------------tccctgtctatgtttcttt-----tc
acaaacac--tgttcaa-atatc--aatgaatgacatt---------------ttatgat
aaacataatgtaatacaactttcaacaatggatctcttggttctcgcatcgatgaagaac
gcagcgaattgcgatatgtaatgtgaattgcagaat-tcagtgaatcatcgaatctttga
acgcacattgcaccctctgg--tattccggagggtatgcctgtttgagtgtcatt-aac-
ac-atcaacacaga--caagttctttca-------taggcttgttctga-ag-tttggat
gttgaaggg--cttgctgg-------------cat--------tgtcagctccttttaaa
tttattagcaga---aac-------gttg-ca--gaactggcttcagtttgataag-a--
------------ttgaactg-ctgctaggga-----attcat------tgtttcagcttc
--aaattgtcccc--tagctggactgtctc--attcccttgaggcatc-ac---tttgac
aacttgacctcaaatcaggtagga
>TENN063740 Clavaria flavipes-United Kingdom
caaggtttccgtaggtgaacctgcggaaggatcattattga---ttta----aagatgtg
ctggcatttcttc------acaggtttgca-tgtgcactct---------aaaatctcct
tctcttacccc--attgtgcaca-ctccagtaggca----gacagaaatccacag-----
--------------agcaatctgtgcaat--ct-gatttgtctatgctttta--------
ccaaacac--caataac-atgtc----agaatgatcta--tgtagtaagct--ttaaata
agctgaaatctaatacaactttcaacaatggatctcttggttctcgcatcgatgaagaac
gcagcgaattgcgatatgtaatgtgaattgcagaat-tcagtgaatcatcgaatctttga
acgcaccttgcaccctctgg--cattccggagggtatgcctgtttgagtgtcatt-aat-
ct-ctcaacacaag--aaattt-------------------gcttcttg-tg-cttggac
attgaaggt--tttgctgg--tgc-----aacaac--------tgtcagctccttttaaa
tgcattagcaag---gc--------agtgtta--ggactagcctcagtttgataag----
-tttttat----ctatgctg-tcgctgggtttc---ctcttt------atgctttgcttc
--aaattgtcttt-------ggactgcct------g--tcaaggcaat-aacatccttat
tgatcgacctcaaatcaggtagga
>BRACR15121 Clavaria flavipes-Slovakia
caaggtttccgtaggtgaacctgcggaaggatcattattga---ttta----aagatgtg
ctggcatttcttc------acaggtttgca-tgtgcactct---------aaaatctcct
tctcttacccc--attgtgcaca-ctccagtaggca----gacagaaatccacag-----
--------------agcaatctgtgcaat--ct-gatttgtctatgctttta--------
caaaacac--caataac-atgtc----agaatgatctatgtgtagtaagct--ttaaaca
agctgaaatctaatacaactttcaacaatggatctcttggttctcgcatcgatgaagaac
gcagcgaattgcgatatgtaatgtgaattgcagaat-tcagtgaatcatcgaatctttga
acgcaccttgcaccctctgg--cattccggagggtatgcctgtttgagtgtcatt-aat-
ct-ctcaacacaag--aaattt-------------------gcttcttg-tg-cttggat
attgaaggt--tttgctgg--tgc-----aacaac--------tgtcagctccttttaaa
tgcattagcaag---gc--------agtgtta--ggactagcctcagtttgataag----
-tttttat----ctatgctg-tcgctgggttttc--ctcttt------atgctttgcttc
--aaattgtcttt-------ggactgcct------g--tcaaggcaat-gacattcttat
tgatcgacctcaaatcaggtagga
>BRACR12807 Clavaria straminea-Slovakia
caaggtttccgtaggtg-acctgcggaaggatcattattga---ttta----aagatgtg
ctggcatttcttc------acaggtttgca-tgtgcactct---------aaaatctcct
tctcttacccc--attgtgcaca-ctccagtaggca----gacagaaatccatag-----
--------------agcaatctgtgcaat--ct-gatttgtctatgctttta--------
tcaaacac--caataac-atgtc----agaatgatcta--tgtagtaagct--ttaaata
agctgaaatctaatacaactttcaacaatggatctcttggttctcgcatcgatgaagaac
gcagcgaattgcgatatgtaatgtgaattgcagaat-tcagtgaatcatcgaatctttga
acgcaccttgcaccctctgg--cattccggagggtatgcctgtttgagtgtcatt-aat-
ct-ctcaacacaag--aaattt-------------------gcttcttg-tg-cttggac
attgaaggt--tttgctgg--tgc-----aacagc--------tgtcagctccttttaaa
tgcattagcaag---gc--------agtgtta--ggactagcctcagtttgataag----
-tttttat----ctatgctg-tcgctgggtttc---ctcttt------atgctttgcttc
--aaatggtcttt-------ggactgcct------g--tcaaggcaat-aacatccttat
tgatcgacctcaaatcaggtagga
>BRACR13593 Clavaria sphagnicola-Norway
caaggtttccgtaggtgaacctgcggaaggatcattattgat-tttta----aagatgtg
ctggcactccttc------accggtttgca-tgtgcactctgc-------aaaatctcct
tctcttacccc--actgtgcaca-cccaagtagaca----aacagag--ttacag-----
--------------agcaatctgtgtaattcct-gatttgcctatgttttta--------
tcaaacac--caataacaatatc----agaatgatcta--tagagtaagct--tttaaca
agctgaaatttaatacaactttcaacaatggatctcttggttctcgcatcgatgaagaac
gcagcgaattgcgatatgtaatgtgaattgcagaat-tcagtgaatcatcgaatctttga
acgcaccttgcaccctctgg--cattccggagggtatgcctgtttgagtgtcatt-aat-
ct-ctcaacacaag--aaacttt-----------------gtcttcttg-tg-cttggat
attgaaggt--tttgctgg--cgca----aacaac--------tgtcagctccttttaaa
tgtattagcaga---gc--------agta-tg--ggactggcctcggtttgataag---a
aactttat----ctatgctg-tcgctgggttttc--ctcttt------gtgctcagcttc
--aaattgtcttc-------ggactgtct------c--ttgaggcaac-aaaatttctat
tgatcgacctcaaatcaggtagga
>BRNM 747282 Clavaria sphagnicola-Czech Republic
caaggtttccgtaggtgaacctgcggaaggatcattattgat-tttta----aagatgtg
ctggcactccttc------accggtttgca-tgtgcactctgc-------aaaatctcct
tctcttacccc--actgtgcaca-cccaagtagaca----aacagag--ttacag-----
--------------agcaatctgtgtaattcct-gatttgcctatgttttta--------
tcaaacac--caataacaatatc----agaatgatcta--tagagtaagct--tttaaca
agctgaaatttaatacaactttcaacaatggatctcttggttctcgcatcgatgaagaac
gcagcgaattgcgatatgtaatgtgaattgcagaat-tcagtgaatcatcgaatctttga
acgcaccttgcaccctctgg--cattccggagggtatgcctgtttgagtgtcatt-aat-
ct-ctcaacacaag--aaacttt-----------------gtcttcttg-tg-cttggat
attgaaggt--tttgctgg--cgca----aacaac--------tgtcagctccttttaaa
tgtattagcaga---gc--------agta-tg--ggactggcctcggtttgataag---a
aactttat----ctatgctg-tcgctgggttttc--ctcttt------gtgctcagcttc
--aaattgtcttc-------ggactgtct------c--ttgaggcaac-aaaatttctat
tgatcgacctcaaatcaggtagga
>TENN045945 Clavaria globospora-USA
caaggtttccgtaggtgaacctgcggaaggatcattatcgat-tttta----aagatgtg
ctggcactccttc------actggtttgca-tgtgcactctac-------aaaatctcct
tctcttacccc--actgtgcaca-ctcaagtagaca----aacagag--ttgcag-----
--------------agcaatctgtgtaattcct-gatttgcctatgttttta--------
tcaaacac--caataacaatctc----agaatgatcta--tatagtaagct--tttaaca
agctgaagtttaatacaactttcaacaatggatctcttggttctcgcatcgatgaagaac
gcagcgaattgcgatatgtaatgtgaattgcagaat-tcagtgaatcatcgaatctttga
acgcaccttgcaccctctgg--cattccggagggtatgcctgtttgagtgtcatt-aat-
ct-ctcaacgcaag--aaacttt-----------------gtcttcttg-tg-cttggat
attgaaggc--tttgctgg--cgca----aacaac--------tgtcagctccttttaaa
tgtattagcaga---gc--------agca-ca--ggactggcctcagtttgataag---a
aattttat----ctatgctg-tcgctgggttttc--ctattt------gtgctcagcttc
--aaattgtcttt-------ggactgtct------c--ttgaggcaac-aaaatctctat
tgatcgacctcaaatcaggtagga
>K(M)126733 Clavaria argillacea-United Kingdom
caaggtttccgtaggtgaacctgcggaaggatcattatcaat-tttta----aagatgtg
ctggcactccttc------actggtttgca-tgtgcactctac-------aaaatctcct
tctcttacccc--actgtgcaca-ctcaagtagaca----aacagag--ttgcag-----
--------------agcaatctgtgtaattcct-gatttgtctatgttttta--------
tcaaacac--caataacaatttc----agaatgatcta----cagtaagct--tttgaca
agctgaaatctaatacaactttcaacaatggatctcttggttctcgcatcgatgaagaac
gcagcgaattgcgatatgtaatgtgaattgcagaat-tcagtgaatcatcgaatctttga
acgcaccttgcaccctctgg--tattccggagggtatgcctgtttgagtgtcatt-aat-
ct-ctcaacacaag--aaaattt-----------------g---tcttg-tg-cttggat
attgaaggt--tttgctgg--tgca----aacaac--------tgccagctccttttaaa
tgtattagcaga---gc--------agtg-ta--ggactggcctcggtttgataag---a
aactttat----ctatgctg-tcgctgggtttc---ctcttt------gtgctcagcttc
--aaattgtcttc-------ggactgtct------c--ttgaggcaac--aaatctctat
tgatcgacctcaaatcaggtagga
>BRACR16025 Clavaria argillacea-Slovakia
caaggtttccgtaggtgaacctgcggaaggatcattatcaat-tttta----aagatgtg
ctggcactccttc------actggtttgca-tgtgcactctac-------aaaatctcct
tctcttacccc--actgtgcaca-ctcaagtagaca----aacagag--ttgcag-----
--------------agcaatctgtgtaattcct-gatttgtctatgttttta--------
tcaaacac--caataacaatttc----agaatgatcta----cagtaagct--tttgaca
agctgaaatctaatacaactttcaacaatggatctcttggttctcgcatcgatgaagaac
gcagcgaattgcgatatgtaatgtgaattgcagaat-tcagtgaatcatcgaatctttga
acgcaccttgcaccctctgg--tattccggagggtatgcctgtttgagtgtcatt-aat-
ct-ctcaacacaag--aaaattt-----------------g---tcttg-tg-cttggat
attgaaggt--tttgctgg--tgca----aacaac--------tgccagctccttttaaa
tgtattagcaga---gc--------agtg-ta--ggactggcctcggtttgataag---a
aactttat----ctatgctg-tcgctgggtttc---ctcttt------gtgctcagcttc
--aaattgtcttc-------ggactgtct------c--ttgaggcaac--aaatctctat
tgatcgacctcaaatcaggtagga
>TENN040464 Clavaria citrinorubra-Australia
-------------------------------------ttgatttttaa----aggatgtg
ctggctg-ccttc------acgggtttgca-tgtgcactccgc-------aaaatctcc-
-attttacacc--attgtgcaca-acccagtaagca----aaacagggtgcacag-----
--------------agcaatctgtgcac---at-tgcttgcttacgcttttta-----ta
ccaaacwc--caataat-atatc----agaatgataat---gcagtaggc---tttcaca
agctgaaatttaatacaactttcaacaatggatctcttggttctcgcatcgatgaagaac
gcagcgaattgcgatatgtaatgtgaattgcagaat-tcagtgaatcatcgaatctttga
acgcaccttgcaccctctgg--tatcccggagggtatgcctgtttgagtgtcatt-aat-
ct-ctcaacacaag--aaaayt-------------------gtttcttg-tg-cttggat
agtgaaggt--cttgctgg--cgca----aataac--------tgtcagctccttttaaa
tgcattagcaga---gc--------cgtg-ta--ggactggcctcagtttgataag--aa
aagtttat----ctatgttg-tcgctagatttc---ctcttt------gtgttcagcttc
--aaaccgtctty-------ggactgtct------ctcttgagacaaa-acaa--ttcat
t---------------------ga
>TENN043696 Clavaria cupreicolor-New Zealand
caaggtttccgtaggtgaacctgcggaaggatcattattgat-ttttaa---aggatgtg
ctggtaagctctcttatagggggcttgcaa-tgtgcactccaa-------aaa---tctc
tacctcacccc--attgtgcaca--ttcagtaggca----aatgcaacactggctttgca
g----------agtgaaattctgtaaaa-gtat-catttgcctatgtcttttct---ata
ttgaacac--cagtcat-ataat----gaaatacaata----------------------
atatatattctaatacaactttcaacaatggatctcttggttctcgcatcgatgaagaac
gcagcgaattgcgatatgtaatgtgaattgcagaat-tcagtgaatcatcgaatctttga
acgcaccttgcaccctctgg--tattctggagggtatgcctgtttgagtgtcatt-aat-
ct-ctcaacatgag--aagctttt--------------attgtttctca-tgctttggat
attgaaggt--tttgctgg--catt--ttaatagc--------tgtcagctccttttaaa
tacattagcaga---ac--------agta-ta--ggactggcttcagtttgataag---a
taatttat----ctatactg-ttgctaggact----tttgtt------atgttcagcttc
--aaatggtcttt-------ggactgtct-------cttagaggcata-acat-gttatt
tgaacgacctcaaatcaggtagga
>BIO-Fungi 12762 Clavaria crosslandii-Spain
caaggtttccgtaggtgaacctgcggaaggatcattatcgat-tctga----aggatgtg
ctggctt----------------aactgca-tgtgcactccga----------------a
atcttcatcca--cctgtgcact--ctatgtaggct----gaaagggagcaatctc----
----------------------------------tttctgtctatgctttta--------
-tataccc-cttttaaaaatctt---atgaatgtaaact---tggcttgcttaacacaca
agtcgaaatttaaaacaactttcaacaatggatctcttggttctcgcatcgatgaagaac
gcagcgaattgcgatatgtaatgtgaattgcagaat-tcagtgaatcatcgaatctttga
acgcaccttgcaccctctgg--tattccggagggtatgcctgtttgagtgtcatt-aat-
ct-ctcaacacaac--gagttt----------------attcttgcttg-tg-cttggat
gttgaagg----ctgccgg----------cgtcat--------tgccagctccttttgaa
tgtattagcagg---ac--------tatg-ta--ggaccagcttcggtttgataat----
acttttat----ctatgctg-tcgctgagaa------tcgtt------ttgttcagcttc
--taactgtccctt-ctgtgggactgtct------ccttgctgaggca-taac--cttga
ctcttgacctcaaatcaggtagga
>AMB 18346 Clavaria messapica f. alborosea-Italy
caaggtttccgtaggtgaacctgcggaaggatcattatcgat-tctcaat--gggatgtg
ctggctttctatt----------ggaagca-agtgcactccta-ac--------------
aactttattca--cctgtgcacttgtgttgtaggcg----agaagcaa------------
----------------------------------ytcttgtctatgattttttt-----a
attcacac-catttgataatcgt----tgggta-------------------------ac
tgtcggaatacaatacaactttcaacaatggatctcttggttctcgcatcgatgaagaac
gcagcgaattgcgatatgtaatgtgaattgcagaat-tcagtgaatcatcgaatctttga
acgcacattgcaccctctgg--tactctggagggtatgcctgtttgagtgtcatt-aat-
at-atcaaacacaa------------------------gacttgtcttg-tgatttggac
ttgaagggt--tttgctga--t-------tgttaa--------agtcagctccttttaaa
tacattagtgga---cttgtgaa--cccc-cc--tcaccggcctcggtttgatagaccat
ctgatcat----ctatgctg-tcgctggtaa-----aaaggg------tttgaccrctta
--taaatgtcttt----taaagacttgtc------c--ctagggcaac-taca--ttaag
cc----------------------
>AMB 18345 Clavaria incarnata-Italy
caaggtttccgtaggtgaacctgcggaaggatcattatcgat-tctcaa---tggatgtg
cctcttt------------------------agcgcactctga-at--------------
cacttcattca--cctgtgcacc-gttttgtaggca----agaggagcaa----------
-------------------------------tc-ctctcacctatgattatc--------
-cacacacttatttcatgtctat----tgggtt---------------------------
tggaaatatacaatacaactttcaacaatggatctcttggttctcgcatcgatgaagaac
gcagcgaattgcgatatgtaatgtgaattgcagaacgacagtgaatcatcgaatctttga
acgcacattgcaccctctgg--tattctagagggtatgcctgtttgagtgtcatt-aata
ac-atcaaacacaa---gacttta-----------------ttgccttg-tgtcttggac
tttgaaggc--tttgctggact-------cgttaag-----agttggagctccttttaaa
tgcattagtgga---atgtgagcttccca-ca--agaccggcctcggtttgatagaccat
ctgatcat----ctatgccg-tcgctgggtaa---agggggg------cttgaccgcttc
--gaactgtcttt-------tgacttgta------c--cacgtacaat-ct---tcttaa
gcc---------------------
>MA53113 Clavaria incarnata-Spain
caaggtttccgtaggtgaacctgcggaaggatcattattgat-tctcaat--gggatgtg
ctggctttctatt----------ggaagca-agtgcactccta-aca-------------
aatttcattca--cctgtgcacttatgttgtaggcg----agaagcaa------------
----------------------------------ttcttgtctatgattttttt-----a
attcacac-catttgataatcgt----tgggta-------------------------ac
tgtcggaatacaatacaactttcaacaatggatctcttggttctcgcatcgatgaagaac
gcagcgaattgcgatatgtaatgtgaattgcagaat-tcagtgaatcatcgaatctttga
acgcacattgcaccctctgg--tactctggagggtatgcctgtttgagtgtcatt-aat-
at-atcaaacataa------------------------gatttgtcttg-tgatttggac
ttgaagggt--tttgctga--t-------tgttaa--------agtcagctccttttaaa
tacattagtgga---ctgtgaac-------cc--tcaccggcctcggtttgatagaccat
ctgatcat----ctatgctg-tcgctggtga------aaggg------tttgaccgctta
--taaatgtcttt----taaagacttgtc------c--ctagggcaac-taca--tttaa
gccttgacctcaaatcaggtagga
>BIO-Fungi 12560 Clavaria incarnata-Spain
caaggtttccgtaggtgaacctgcggaaggatcattatcgat-tctcaat---ggatgtg
ctggctttctatt----------ggaagca-agtgcactccta-ac--------------
aactttattca--cctgtgcacttgtgttgtaggcg----agaagcaa------------
----------------------------------ttcttgtctatgattttttt-----a
attcacac-catttgataatcgt----tgggta-------------------------ac
tgtcagaatacaatacaactttcaacaatggatctcttggttctcgcatcgatgaagaac
gcagcgaattgcgatatgtaatgtgaattgcagaat-tcagtgaatcatcgaatctttga
acgcacattgcaccctctgg--tactctggagggtatgcctgtttgagtgtcatt-aat-
at-atcaaacacaa------------------------gacttgtcttg-tgatttggac
ttgaagggt--tttgctga--t-------tgttaa--------agtcagctccttttaaa
tacattagtgga---cttgtgaa---ccc-cc--tcaccggcctcggtttgatagaccat
ctgatcat----ctatgctg-tcgctggtaa-----aaaggg------tttgaccgctta
--taaatgtcttt----taaagacttgtc------c--atagggcaac-taca--tttaa
gccttgacctcaaatcaggtagga
>IHI-20Cla01 Clavaria messapica-Germany
caaggtttccgtaggtgaacctgcggaaggatcattattgat-tctcaat---ggatgtg
ctggctttctatt----------ggaagca-agtgcactccta-ac--------------
aacttcattca--cctgtgcacttgtgttgtaggcg----agaagcaa------------
----------------------------------ttcttgtctatgattttttt-----a
attcacac-catttgataatcgt----tgggta-------------------------ac
tgtcagaatacaatacaactttcaacaatggatctcttggttctcgcatcgatgaagaac
gcagcgaattgcgatatgtaatgtgaattgcagaat-tcagtgaatcatcgaatctttga
acgcacattgcaccctctgg--tactctggagggtatgcctgtttgagtgtcatt-aat-
at-atcaaacacaa------------------------gacttgtcttg-tgatttggac
ttgaagggt--tttgctga--t-------tgttaa--------agtcagctccttttaaa
tacattagtgga---cttgtgaa---ccc-cc--tcaccggcctcggtttgatagaccat
ctgatcat----ctatgctg-tcgctggtaa-----aaaggg------tttgaccgctta
--taaatgtcttt----taaagacttgtc------c--ctaggacaac-taca--tttta
agcc--------------------
>AMB 12800 Clavaria messapica-Italy
------------------------------------------------------------
------------------------------------------------------------
------------------------------------------------------------
------------------------------------------------------------
------------------------------------------------------------
------------------------------------------------------------
------------------------------------------------------------
------------------------------------------------------------
------------------------------------------------------------
------------------------------------------------------------
------------------------------------------------------------
------------------------------------------------------------
------------------------------------------------------------
------------------------
>AMB 17377 Clavaria pseudoincarnata-Italy
caaggtttccgtaggtgaacctgcggaaggatcattatcgat-tctcaa---aggatgtg
cctcttt-----------------aacttg-agcgcactccga-at--------------
cacttcattca--cctgtgcact-attttgtaggcg----aggagcaa------------
----------------------------------tccttgtctatgacttttt------t
atcaacac-tatttgatgtttgt----tgggttaataa----------------------
-tttggaatacaatacaactttcaacaatggatctcttggttctcgcatcgatgaagaac
gcagcgaattgcgatatgtaatgtgaattgcagaat-tcagtgaatcatcgaatctttga
acgcacattgcaccctctgg--tattctggagggtatgcctgtttgagtgtcatt-aat-
ac-atcaaacacaa---gactt----------------tattgtcattg-tgttttggac
tttgaaggc--tttgctgg--c-------tgttaa--------agtcagctccttttaaa
tgcattagtgga---atgtgaac--tcca-tg--agaccggcctcggtttgatagaccat
ttgatcat----ctatgctg-tcgctggtaa------agggg------tttgactgcttc
--aaactgtcttt-------ggacttgta---------cttgtacaaa-at----cttaa
gcc---------------------
>AMB 17379 Clavaria pseudoincarnata-Italy
caaggtttccgtaggtgaacctgcggaaggatcattatcgwt-tctcaa---aggatgtg
cctcttt-----------------aacttg-agcgcactccga-at--------------
cacttcattca--cctgtgcact-attttgtaggcg----aggagcaa------------
----------------------------------tccttgtctatgacttttt------t
atcaacac-tatttgatgtttgt----tgggttaataa----------------------
-tttggaatacaatacaactttcaacaatggatctcttggttctcgcatcgatgaagaac
gcagcgaattgcgatatgtaatgtgaattgcagaat-tcagtgaatcatcgaatctttga
acgcacattgcaccctctgg--tattctggagggtatgcctgtttgagtgtcatt-aat-
ac-atcaaacacaa---gactt----------------tattgtcattg-tgttttggac
tttgaaggc--tttgctgg--c-------tgttaa--------agtcagctccttttaaa
tgcattagtgga---atgtgaac--tcca-tg--agaccggcctcggtttgatagaccat
ttgatcat----ctatgctg-tcgctggtaa------agggg------tttgactgcttc
--aaactgtcttt-------ggacttgta---------cttgtacaaa-at----ctt--
------------------------
>AMB 150 Clavaria apulica-Italy
--------------------------------cattatcgat-tctcaat--aggatgtg
cctcatt-----------------aacttg-agcgcactctga-at--------------
cacttcattca--cctgtgcact-attttgtaggcag---aggagcaat-----------
----------------------------------cctttgtctatgactttt--------
-taaacac-tatttcat-tttgt----tgggtt-------------------------tt
gggaaatatataatacaactttcaacaatggatctcttggttctcgcatcgatgaagaac
gcagcgaattgcgatatgtaatgtgaattgcagaat-tcagtgaatcatcgaatctttga
acgcacattgcaccctctgg--tattctggagggtatgcctgtttgagtgtcatt-aat-
ac-atcaaacacca--agactt----------------tattgtctttg-tgtattggac
tttgaaggc--tttgctga--ta------tgttaa-------atgtcagctccttttaaa
tgcattagtgga---atgtgaac--tcca-ta--agaccggcctcggtttgatagaccat
ttgatcat----ctatgccg-tcgctggtaac----aagggg------tttgaccgcttc
--aaactgtcttt-------ggacttgta-----ctctcttgtacaat-gaaa--cttaa
gccttgacctcaaatcaggtagga
>BRACR13266 Clavaria parvispora-Norway
------------------------------------------------------------
------------------------------------------------------------
------------------------------------------------------------
------------------------------------------------------------
------------------------------------------------------------
------------------------------------------------------------
------------------------------------------------------------
------------------------------------------------------------
------------------------------------------------------------
------------------------------------------------------------
------------------------------------------------------------
------------------------------------------------------------
------------------------------------------------------------
------------------------
>BRACR21309 Clavaria parvispora-Slovakia
------------------------------------------------------------
------------------------------------------------------------
------------------------------------------------------------
------------------------------------------------------------
------------------------------------------------------------
------------------------------------------------------------
------------------------------------------------------------
------------------------------------------------------------
------------------------------------------------------------
------------------------------------------------------------
------------------------------------------------------------
------------------------------------------------------------
------------------------------------------------------------
------------------------
>AMB 18620 Clavaria pisana-Italy
--------------------------------cattatagat-tctcaat--aggatgtg
ctggcttctcttt-----ctggaggagcat-cgtgcactctg--------aac-------
cacttcattca--cctgtgcacc-yttttgtagact----gaaggagcaa----------
-------------------------------tc-ccttggtctatgatgtttttataaac
acacacac-catttgat-gttgt----tgggtaacaag----------------------
-ctggaaatacaatacaactttcaacaatggatctcttggttctcgcatcgatgaagaac
gcagcgaattgcgatatgtaatgtgaattgcagaat-tcagtgaatcatcgaatctttga
acgcacattgcaccctctgg--tattcyggagggtatgcctgtttgagtgtcatt-aat-
accatcaaacacag----------------------acatttgtttctg-tgtcttggac
tttgaagggtttttgctga--t-------tgttaaa------gagtcagctccttttaaa
tgcattagcaga---atgtgaact-caca-tt--aagccggcctcggtttgataga-cat
ttgattat----ctatgctg-tcgctggttgaaa--gaggat------tttgactgcttc
--aaattgtccct-----ttggacttgcc------c--tataggcaat-ataa-------
----------tacatt--------
>BIO-Fungi 12390 Clavaria asterospora-Spain
caaggtttccgtaggtgaacctgcggaaggatcattatcgat-tctttg---aggatgtg
ctggcttcttgtt------tgagaagcaat-tgtgcactctga-------aaa------c
cacttcattca--cctgtgcacc-ccattgtagaca----gggagaaat-----------
----------------------------------cctttgtctatgatttttt------a
attcacac-attttattgatatc--------------------------------atgaa
taaatataaacaatacaactttcaacaatggatctcttggttctcgcatcgatgaagaac
gcagcgaattgcgatatgtaatgtgaattgcagaat-tcagtgaatcatcgaatctttga
acgcacattgcaccctctgg--taatccagagggtatgcctgtttgagtgtcatt-agaa
at-atcaaatccag------------------------attttgctctg-tgatttggac
tttgaaggc--tttgctga--c-------tgttaa--------agtcagctccttttaaa
tgcattagcaggt------------tgca-aa--caactggccccagtttgatagac--t
ttaatcat----ctgtgctg-tcgctagtagt----------------tttgaccgctgc
--aaattgtcttt-------ggacttgcc---------gtcaggcaat-acat--tttaa
gtcttgacctcaaatcaggtagga
>BRACR 16695 Clavaria flavostellifera-Slovakia
caaggtttccgtaggtgaacctgcggaaggatcattattgat-tttcaaa-tgggatgtg
ctggtcctcctttc--aaaggggggataat-tgtgcactctca-ac--------------
cttgatatcca--cctgtgcaca--ttctgtaggcgg---ggggattgtttatttaaac-
----------------------------------cccttgtctatgtttttg--------
ttacacac--aatttat------cttatggatggttag----------------------
ttggaaatattaatacaactttcaacaatggatctcttggttctcgcatcgatgaagaac
gcagcgaattgcgatatgtaatgtgaattgcagaat-tcagtgaatcatcgaatctttga
acgcatattgcaccctcaggtcttttccagagggtatgcctgtttgagtgtcatt-aat-
ac-atcaatgtgga--cattt-----------------cttatgctcta-ca-cttggaa
gttgaaggc---ttgctgg--t-------tgtcat--------gatcagctccttttaaa
ttcattagcggg---act-------tttg-aa--gacttggcttcagtttgataac----
---aatgt----ctatgctg-tcgctaagga-----acggtt------ttgtctggctta
--taattgtcctt-----tgggactgtct-------ctagtgggcata-acaaactttga
ctcttgacctcaaatcaggtagga
>BIO-Fungi 10433 Clavaria flavostellifera-Slovakia
------------------------------------------------------------
---------------------------------tgcactctca-ac--------------
cttgatatcca--cctgtgcaca--ttctgtaggcg----ggggattgtttattcaaa--
----------------------------------tccttgtctatgtttttt-------g
ttacacac--aatttat------cttatggatggttag----------------------
ttggaaatactaatacaactttcaacaatggatctcttggttctcgcatcgatgaagaac
gcagcgaattgcgatatgtaatgtgaattgcagaat-tcagtgaatcatcgaatctttga
acgcatattgcaccctcaggtcttttccagagggtatgcctgtttgagtgtcattaaat-
ac-atcaatgtaga--cttgtctttt------------gatttgctcta-ca-cttggaa
gttgaaggc---ttgctgg--t-------tgtcat--------gatcagctccttttaaa
ttcattag----------------------------------------------------
------------------------------------------------------------
------------------------------------------------------------
------------------------
>AMB 18348 Clavaria appendiculata-Italy
caaggtttctgtaggtgaacctgcggaaggatcattatcgat-ttcaatc-gggatgttg
ctgacccatttcc--------ttgggtaaa-cgtgcactcctg-ac--------------
ctttacatcca--cctgtgcact--ttctgtaggcg----ggatgttttcc---------
----------------------------------atcctgcttatgatttta--------
ttacactc-ttattcat--------tatggatggtagt--c---tttgact--ttcaagt
caaaaaaacattatacaactttcaacaatggatctcttggttctcgcatcgatgaagaac
gcagcgaattgcgatatgtaatgtgaattgcagaat-tcagtgaatcatcgaatctttga
acgcacattgcaccctcaggtcttttccagagggtatgcctgtttgagtgtcatt-aac-
acatccaacgtagact----------------------ctctttgtcta-tg-cttggag
gttgaagg----ctgccgg----------cgtcat--------ggccagctccttttaaa
ttcattagcggg---ac--------tttg-aa--gacttggcttcggtttgataat----
----gcat----ctatgccg-tcgccaaagaacgg-------------tggtctggctta
--cagctgtccgt-----taggactgtct------cttgcgaggcaaa-aaaa-------
-----------------------c
>ZT Myc 58698 Clavaria tyrrhenica-Italy
caaggtttccgtaggtgaacctgcggaaggatcattattgat-ttcaaac-aggatgttg
ctgacccatttct--------ttgggtaaatcgtgcactcctg-ac--------------
ctttacatcca--cctgtgcact--ttctgtaggcg----ggatttttct----------
----------------------------------atcctgcttatgattttta-----ta
tcacgctt-caaatttt------attatggatgatagt--c----ttgac---ttgcgag
tcaaaaaaacatatacaactttcaacaatggatctcttggttctcgcatcgatgaagaac
gcagcgaattgcgatatgtaatgtgaattgcagaat-tcagtgaatcatcgaatctttga
acgcacattgcaccctcaggtcttttccagagggtatgcctgtttgagtgtcgtt-aaac
acatccaatgcatg--tagatttt--------------tttgttcgctg-tg-tttggag
gttgaagg----ctgccgg----------cgtcat--------ggccagctccttttaaa
ttcattagcggg---ac--------tttg-aa--gacttggctttggtttgataat----
----gcat----ctatgcca-tcgccaaagaacgg-------------ttgtctggctta
--tagctgtccgt----tttggactgtct------cttacgaggcaaa-aaaa-------
--------------------aacc
