# Supplementary material for: ﻿Morphological and multi-locus phylogenetic analyses reveal three new branched species of Clavaria (Clavariaceae, Agaricales) from China
Source: MycoKeys. 2025 Mar 12;115:137–53. doi: 10.3897/mycokeys.115.145774 (PMC11923793; doi:10.3897/mycokeys.115.145774)
Supplement: Supplementary material 2 — LSU sequence dataset [file mycokeys-115-137-s002.fas]

>MHHNU8277 Clavaria divergens-China: Hunan
cccccagtaactgcgagtgaacagggaagagctcaaatttgaaatctgac
a-gct-------------gttgctgtccgagttgtaaattagagaagtg-
ttgtctatagaatggtttccatgcaaaagtctcttggaaaagggcatcac
agagggtgacaatcccgtttt--gcattggt--gccattgtt-cttatga
tgcgctctcgaagagtcgagttgtttgggaatgcaactctaaatgggtgg
taaactccatctaaagctaaatattggcgagagaccgatagcgaacaagt
accgtcagggaaagatgaaaagaactttgaaaagagagttaaatagtacg
tgaaattgttgaaa-gggaaacgcttgaagtc--ag-tgttgtcctgca-
gaaatcaactcgat-ct--ctt-ttattgggtgcactttctg---tagac
aagccagcatcaatttt-gactgttggaaaagaccc------atgtatgg
catcttc---gggatgta-ttgctcccttgggctgctaata-caacagtt
aggattgagggactcagtgtcagtttc-----------------------
--atact-gtgcact-caggatgctggcct-aatggctttaatcgacccg
tcttgaaacacgg-accaaggagtctaacatacatgcaagtgtttgggtg
aaaaacccgagcgcgcaatgaaagtgaaagttgagaacc-ctgtaa----
---aaagggtgcatcgatgcccggtccagacc---tgtt-gtgacggatc
tgtggtagagcatgtatgtt-ggg-acccgaaagatggtgaactatgcct
gaata-gggtgaagccagaggaaactctggtggaagctcgtagcgattct
gacgtgcaaatcgatcgtcaaatttgggtata
>MHHNU9857 Clavaria divergens-China: Yunnan
cccccagtaactgcgagtgaacagggaagagctcaaatttgaaatctgac
a-gct-------------gttgctgtccgagttgtaaattagagaagtg-
ttgtctatagaatggtttccatgcaaaagtctcttggaaaagggcatcac
agagggtgacaatcccgtttt--gcattggt--gccattgtt-cttatga
tgcgctctcgaagagtcgagttgtttgggaatgcaactctaaatgggtgg
taaactccatctaaagctaaatattggcgagagaccgatagcgaacaagt
accgtcagggaaagatgaaaagaactttgaaaagagagttaaatagtacg
tgaaattgttgaaa-gggaaacgcttgaagtc--ag-tgttgtcctgca-
gaaatcaactcgat-ct--ctt-ttattgggtgcactttctg---tagac
aagccagcatcaatttt-gactgttggaaaagaccc------atgtatgg
catcttc---gggatgta-ttgctcccttgggctgctaata-caacagtt
aggattgagggactcagtgtcagtttc-----------------------
--atact-gtgcact-caggatgctggcct-aatggctttaatcgacccg
tcttgaaacacgg-accaaggagtctaacatacatgcaagtgtttgggtg
aaaaacccgagcgcgcaatgaaagtgaaagttgagaacc-ctgtaa----
---aaagggtgcatcgatgcccggtccagacc---tgtt-gtgacggatc
tgtggtagagcatgtatgtt-ggg-acccgaaagatggtgaactatgcct
gaata-gggtgaagccagaggaaactctggtggaagctcgtagcgattct
gacgtgcaaatcgatcgtcaaatttgggtata
>MHHNU10164 Clavaria divergens-China: Hunan
cccccagtaactgcgagtgaacagggaagagctcaaatttgaaatctgac
a-gct-------------gttgctgtccgagttgtaaattagagaagtg-
ttgtctatagaatggtttccatgcaaaagtctcttggaaaagggcatcac
agagggtgacaatcccgtttt--gcattggt--gccattgtt-cttatga
tgcgctctcgaagagtcgagttgtttgggaatgcaactctaaatgggtgg
taaactccatctaaagctaaatattggcgagagaccgatagcgaacaagt
accgtcagggaaagatgaaaagaactttgaaaagagagttaaatagtacg
tgaaattgttgaaa-gggaaacgcttgaagtc--ag-tgttgtcctgca-
gaaatcaactcgat-ct--ctt-ttattgggtgcactttctg---tagac
aagccagcatcaatttt-gactgttggaaaagaccc------atgtatgg
catcttc---gggatgta-ttgctcccttgggctgctaata-caacagtt
aggattgagggactcagtgtcagtttc-----------------------
--atact-gtgcact-caggatgctggcct-aatggctttaatcgacccg
tcttgaaacacgg-accaaggagtctaacatacatgcaagtgtttgggtg
aaaaacccgagcgcgcaatgaaagtgaaagttgagaacc-ctgtaa----
---aaagggtgcatcgatgcccggtccagacc---tgtt-gtgacggatc
tgtggtagagcatgtatgtt-ggg-acccgaaagatggtgaactatgcct
gaata-gggtgaagccagaggaaactctggtggaagctcgtagcgattct
gacgtgcaaatcgatcgtcaaatttgggtata
>MHHNU10165 Clavaria divergens-China: Hunan
cccccagtaactgcgagtgaacagggaagagctcaaatttgaaatctgac
a-gct-------------gttgctgtccgagttgtaaattagagaagtg-
ttgtctatagaatggtttccatgcaaaagtctcttggaaaagggcatcac
agagggtgacaatcccgtttt--gcattggt--gccattgtt-cttatga
tgcgctctcgaagagtcgagttgtttgggaatgcaactctaaatgggtgg
taaactccatctaaagctaaatattggcgagagaccgatagcgaacaagt
accgtcagggaaagatgaaaagaactttgaaaagagagttaaatagtacg
tgaaattgttgaaa-gggaaacgcttgaagtc--ag-tgttgtcctgca-
gaaatcaactcgat-ct--ctt-ttattgggtgcactttctg---tagac
aagccagcatcaatttt-gactgttggaaaagaccc------atgtatgg
catcttc---gggatgta-ttgctcccttgggctgctaata-cctcagtt
aggattgagggactcagtgtcagtttc-----------------------
--atact-gtgcact-caggatgctggcct-aatggctttaatcgacccg
tcttgaaacacgg-accaaggagtctaacatacatgcaagtgtttgggtg
aaaaacccgagcgcgcaatgaaagtgaaagttgagaacc-ctgtaa----
---aaagggtgcatcgatgcccggtccagacc---tgtt-gtgacggatc
tgtggtagagcatgtatgtt-ggg-acccgaaagatggtgaactatgcct
gaata-gggtgaagccagaggaaactctggtggaagctcgtagcgattct
gacgtgcaaatcgatcgtcaaatttgggtata
>MHHNU6801 Clavaria orientalis-China: Hunan
cccttagtaactgcgagtgaagagggaaatgctcaaatttgaaatctggc
a-gta------------ttttgctgtccgagttgtaaattcaagaagtg-
ttatccgtgt-ctgga--ccatgcacaagtctcttggaaaagagcatcat
agagggtgacaatcccgtctctggcatggact-cccagcact-catgtga
tacatcctcaatgagtcgagttgtttgggaatgcagctctaaatgggtgg
taaattccatctaaagctaaatataggcgagagaccgatagcgaacaagt
accgtgagggaaagatgaaaagaactttgaaaagagagttaaacagtatg
tgaaattgttgaaa-gggaaacacttgaagtc--ag-tcatgttcatca-
gaaatcaacctgac-c---cttgtggtcttgtgcactttctg--ttgtgc
aggtcagcatcaatttt-gaccactgcaaaaaggct-tagg-aaatgtga
tgcccttt--ggggtgtg-ttatagtccttag--ttgtata-cagtgatt
gggattgaggaactcagtgtgaccttt--gtgtttggagggtt-tttctc
tcacaac-acacact-taggatgttgacat-aatggctttaattgacccg
tcttgaaacacgg-accaaggagtctaacatgcatgcaagtattagagtg
gcaaactcttatgcataatgaaagtgaaagttgagaacc-ctgtcg----
----tggggtgcaccaacgcccggtccagagc---ttct-gtgacggatc
tgcggtagagcatgtatgtt-ggg-acccgaaagatggtgaactatgcct
gaata-gggtgaagccagaggaaactctggtggaagctcgtagcgattct
gacgtgcaaatcgatcgtcgaatttgggtata
>MHHNU7352 Clavaria orientalis-China: Hunan
cccttagtaactgcgagtgaagagggaaatgctcaaatttgaaatctggc
a-gta------------ttttgctgtccgagttgtaaattcaagaagtg-
ttatccgtgt-ctgga--ccatgcacaagtctcttggaaaagagcatcat
agagggtgacaatcccgtctctggcatggact-cccagcact-catgtga
tacatcctcaatgagtcgagttgtttgggaatgcagctctaaatgggtgg
taaattccatctaaagctaaatataggcgagagaccgatagcgaacaagt
accgtgagggaaagatgaaaagaactttgaaaagagagttaaacagtatg
tgaaattgttgaaa-gggaaacacttgaagtc--ag-tcatgttcatca-
gaaatcaacctgac-c---cttgtggtcttgtgcactttctg--ttgtgc
aggtcagcatcaatttt-gaccactgcaaaaaggct-tagg-aaatgtga
tgcccttt--ggggtgtg-ttatagtccttag--ttgtata-cagtgatt
gggattgaggaactcagtgtgaccttt--gtgtttggagggtt-tttctc
tcacaac-acacact-taggatgttgacat-aatggctttaattgacccg
tcttgaaacacgg-accaaggagtctaacatgcatgcaagtattagagtg
gcaaactcttatgcataatgaaagtgaaagttgagaacc-ctgtcg----
----tggggtgcaccaacgcccggtccagagc---ttct-gtgacggatc
tgcggtagagcatgtatgtt-ggg-acccgaaagatggtgaactatgcct
gaata-gggtgaagccagaggaaactctggtggaagctcgtagcgattct
gacgtgcaaatcgatcgtcgaatttgggtata
>MHHNU7586 Clavaria orientalis-China: Hunan
cccttagtaactgcgagtgaagagggaaatgctcaaatttgaaatctggc
a-gta------------ttttgctgtccgagttgtaaattcaagaagtg-
ttatccgtgt-ctgga--ccatgcacaagtctcttggaaaagagcatcat
agagggtgacaatcccgtctctggcatggact-cccagcact-catgtga
tacatcctcaatgagtcgagttgtttgggaatgcagctctaaatgggtgg
taaattccatctaaagctaaatataggcgagagaccgatagcgaacaagt
accgtgagggaaagatgaaaagaactttgaaaagagagttaaacagtatg
tgaaattgttgaaa-gggaaacacttgaagtc--ag-tcatgttcatca-
gaaatcaacctgac-c---cttgtggtcttgtgcactttctg--ttgtgc
aggtcagcatcaatttt-gaccactgcaaaaaggct-tagg-aaatgtga
tgcccttt--ggggtgtg-ttatagtccttag--ttgtata-cagtgatt
gggattgaggaactcagtgtgaccttt--gtgtttggagggtt-tttctc
tcacaac-acacact-taggatgttgacat-aatggctttaattgacccg
tcttgaaacacgg-accaaggagtctaacatgcatgcaagtattagagtg
gcaaactcttatgcataatgaaagtgaaagttgagaacc-ctgtcg----
----tggggtgcaccaacgcccggtccagagc---ttct-gtgacggatc
tgcggtagagcatgtatgtt-ggg-acccgaaagatggtgaactatgcct
gaata-gggtgaagccagaggaaactctggtggaagctcgtagcgattct
gacgtgcaaatcgatcgtcgaatttgggtata
>MHHNU7767 Clavaria orientalis-China: Hunan
cccttagtaactgcgagtgaagagggaaatgctcaaatttgaaatctggc
a-gta------------ttttgctgtccgagttgtaaattcaagaagtg-
ttatccgtgt-ctgga--ccatgcacaagtctcttggaaaagagcatcat
agagggtgacaatcccgtctctggcatggact-cccagcact-catgtga
tacatcctcaatgagtcgagttgtttgggaatgcagctctaaatgggtgg
taaattccatctaaagctaaatataggcgagagaccgatagcgaacaagt
accgtgagggaaagatgaaaagaactttgaaaagagagttaaacagtatg
tgaaattgttgaaa-gggaaacacttgaagtc--ag-tcatgttcatca-
gaaatcaacctgac-c---cttgtggtcttgtgcactttctg--ttgtgc
aggtcagcatcaatttt-gaccactgcaaaaaggct-tagg-aaatgtga
tgcccttt--ggggtgtg-ttatagtccttag--ttgtata-cagtgatt
gggattgaggaactcagtgtgaccttt--gtgtttggagggtt-tttctc
tcacaac-acacact-taggatgttgacat-aatggctttaattgacccg
tcttgaaacacgg-accaaggagtctaacatgcatgcaagtattagagtg
gcaaactcttatgcataatgaaagtgaaagttgagaacc-ctgtcg----
----tggggtgcaccaacgcccggtccagagc---ttct-gtgacggatc
tgcggtagagcatgtatgtt-ggg-acccgaaagatggtgaactatgcct
gaata-gggtgaagccagaggaaactctggtggaagctcgtagcgattct
gacgtgcaaatcgatcgtcgaatttgggtata
>MHHNU32116 Clavaria orientalis-China: Hubei
cccttagtaactgcgagtgaagagggaaatgctcaaatttgaaatctggc
a-gta------------ttttgctgtccgagttgtaaattcaagaagtg-
ttatccgtgt-ctgga--ccatgcacaagtctcttggaaaagagcatcat
agagggtgacaatcccgtctctggcatggact-cccagcact-catgtga
tacatcctcaatgagtcgagttgtttgggaatgcagctctaaatgggtgg
taaattccatctaaagctaaatataggcgagagaccgatagcgaacaagt
accgtgagggaaagatgaaaagaactttgaaaagagagttaaacagtatg
tgaaattgttgaaa-gggaaacacttgaagtc--ag-tcatgttcatca-
gaaatcaacctgac-c---cttgtggtcttgtgcactttctg--ttgtgc
aggtcagcatcaatttt-gaccactgcaaaaaggct-tagg-aaatgtga
tgcccttt--ggggtgtg-ttatagtccttag--ttgtata-cagtgatt
gggattgaggaactcagtgtgaccttt--gtgtttggagggtt-tttctc
tcacaac-acacact-taggatgttgacat-aatggctttaattgacccg
tcttgaaacacgg-accaaggagtctaacatgcatgcaagtattagagtg
gcaaactcttatgcataatgaaagtgaaagttgagaacc-ctgtcg----
----tggggtgcaccaacgcccggtccagagc---ttct-gtgacggatc
tgcggtagagcatgtatgtt-ggg-acccgaaagatggtgaactatgcct
gaata-gggtgaagccagaggaaactctggtggaagctcgtagcgattct
gacgtgcaaatcgatcgtcgaatttgggtata
>MHHNU11091 Clavaria tongdaoensis-China: Hunan
cccttagtaactgcgagtgaagagggaaaagctcaaattttaaatctggc
a-gta------------ccttgctgtctgagttgtaaattcaagaagtg-
ttaacatggc--tgga--ccatgcacaagtctcttggaaaagagcatcat
agagggtgacaatcccgtctctggcatggact-cccagccct-tctgtgt
ttcactttcaatgagtcgagttgtttgggaatgcagctctaaatgggtgg
taaattccatctaaagctaaatattggcgagagaccgatagcgaacaagt
accgtgagggaaagatgaaaaggactttgaaaagagagttaaacagtacg
tgaaattgttgaaa-gggaaacacttgaagtc--ag-tcatgctcatca-
gaaatcaactggac-c---ctt-tggtcttgtgcactttctg--ttgggc
aggtcagcatcaatttt-gaccactgcaaaaaggct-tagg-aaatgtga
tgcccttc--tgggtgtg-ttatagtccttag--ttgtata-cagtggtt
gggattgaggaactcagtgtaaccttt--gtgtttggagagttctcactc
ttacaac-atacact-taggatgctggcat-aatggctttaattgacccg
tcttgaaacacgg-accaaggagtctaacatacatgcaagtatttgagtg
gaaaactcaagtgcgcaatgaaagtgaaagttgagaacc-ctgtca----
----tggggtgcaccaacacccggtcctaagcaaaattt-tgtgtggatc
tgcggtagagcatgcatgtt-ggg-acccgaaagatggtgaactatgcct
gaata-gggtgaagccagaggaaactctggtggaagctcgtagcgattct
gacgtgcaaatcgatcgtcgaatttgggtata
>MHHNU11093 Clavaria tongdaoensis-China: Hunan
cccttagtaactgcgagtgaagagggaaaagctcaaattttaaatctggc
a-gta------------ccttgctgtctgagttgtaaattcaagaagtg-
ttaacatggc--tgga--ccatgcacaagtctcttggaaaagagcatcat
agagggtgacaatcccgtctctggcatggact-cccagccct-tctgtgt
ttcactttcaatgagtcgagttgtttgggaatgcagctctaaatgggtgg
taaattccatctaaagctaaatattggcgagagaccgatagcgaacaagt
accgtgagggaaagatgaaaaggactttgaaaagagagttaaacagtacg
tgaaattgttgaaa-gggaaacacttgaagtc--ag-tcatgctcatca-
gaaatcaactggac-c---ctt-tggtcttgtgcactttctg--ttgggc
aggtcagcatcaatttt-gaccactgcaaaaaggct-tagg-aaatgtga
tgcccttc--tgggtgtg-ttatagtccttag--ttgtata-cagtggtt
gggattgaggaactcagtgtaaccttt--gtgtttggagagttctcactc
ttacaac-atacact-taggatgctggcat-aatggctttaattgacccg
tcttgaaacacgg-accaaggagtctaacatacatgcaagtatttgagtg
gaaaactcaagtgcgcaatgaaagtgaaagttgagaacc-ctgtca----
----tggggtgcaccaacacccggtcctaagcaaaattt-tgtgtggatc
tgcggtagagcatgcatgtt-ggg-acccgaaagatggtgaactatgcct
gaata-gggtgaagccagaggaaactctggtggaagctcgtagcgattct
gacgtgcaaatcgatcgtcgaatttgggtata
>MHHNU11094 Clavaria tongdaoensis-China: Hunan
cccttagtaactgcgagtgaagagggaaaagctcaaattttaaatctggc
a-gta------------ccttgctgtctgagttgtaaattcaagaagtg-
ttaacatggc--tgga--ccatgcacaagtctcttggaaaagagcatcat
agagggtgacaatcccgtctctggcatggact-cccagccct-tctgtgt
ttcactttcaatgagtcgagttgtttgggaatgcagctctaaatgggtgg
taaattccatctaaagctaaatattggcgagagaccgatagcgaacaagt
accgtgagggaaagatgaaaaggactttgaaaagagagttaaacagtacg
tgaaattgttgaaa-gggaaacacttgaagtc--ag-tcatgctcatca-
gaaatcaactggac-c---ctt-tggtcttgtgcactttctg--ttgggc
aggtcagcatcaatttt-gaccactgcaaaaaggct-tagg-aaatgtga
tgcccttc--tgggtgtg-ttatagtccttag--ttgtata-cagtggtt
gggattgaggaactcagtgtaaccttt--gtgtttggagagttctcactc
ttacaac-atacact-taggatgctggcat-aatggctttaattgacccg
tcttgaaacacgg-accaaggagtctaacatacatgcaagtatttgagtg
gaaaactcaagtgcgcaatgaaagtgaaagttgagaacc-ctgtca----
----tggggtgcaccaacacccggtcctaagcaaaattt-tgtgtggatc
tgcggtagagcatgcatgtt-ggg-acccgaaagatggtgaactatgcct
gaata-gggtgaagccagaggaaactctggtggaagctcgtagcgattct
gacgtgcaaatcgatcgtcgaatttgggtata
>MHHNU10306 Clavaria amonenoides-China: Jilin
cccccagtaactgcgagtgaagagggatgagctcaaatttgtaatctggc
a-gta------------tctcactgtccgagttgtaaattcaagaagtg-
ttatccgtgt--tgga--ccatgcacaagtctcttggaaaagagcatcgt
agagggtgacaatcccgtctctggcatggacg-cccaccact-ttggtga
tacactttcaatgagtcgagttgtttgggaatgcagctctaaatgggtgg
taaattccatctaaagctaaatattggcgagagaccgatagcgaacaagt
accgtgagggaaagatgaaaagaactttgaaaagagagttaaacagtacg
tgaaattgttgaaa-gggaaacgcttcaagtc--ag-tcttgtgtttca-
gaaatcagcaggac-t---ct----gtcttgtgcactttctg--ttccac
aggccagcatcaatttc-aacggctagagaaaagct-ttgg-aaatgtgg
catcttct--atggtgtg-ttatagtccttgg--ctgtatg-tagtcgtc
gggattgaggctttcagctctc-------gt-------------------
--------agctgac-aaggatgctggcgt-aatggctttaatcgacccg
tcttgaaacacgg-accaaggagtctaacatacatgcaagtatttgagtt
gtaaactctggtgcgcaatgaaagtgaatgttgagaact-atgtca----
--aaagtagtgcatcaacgcccggtccagacc---ttct-gcgacggatc
tgcggtagagcatgtatgtt-ggg-acccgaaagatggtgaactatgcct
gaata-gggtgaagccagaggaaactctggtggaagctcgtagcgattct
gacgtgcaaatcgatcgtcgaatttgggtata
>Lueck4 Clavaria amonenoides-Germany
cccctagtaactgcgagtgaagagggatgagctcaaatttgtaatctggc
a-gta------------tctcactgtccgagttgtaaattcaagaagtg-
ttatccgtgt--tgga--ccatgcacaagtctcttggaaaagagcatcat
agagggtgacaatcccgtctctggcatggacg-cccaccaca-ttcgtga
tacactttcaatgagtcgagttgtttgggaatgcagctctaaatgggtgg
taaattccatctaaagctaaatattggcgagagaccgatagcgaacaagt
accgtgagggaaagatgaaaagaactttgaaaagagagttaaacagtacg
tgaaattgttgaaa-gggaaacgcttgaagtc--ag-tcttgtggttca-
gaaatcagcaggac-t---ct----gtcttgtgcactttctg--ttccac
aggccagcatcaatttc-aacggctagagaaaagct-ttgg-aaatgtgg
catcttct--atggtgtg-ttatagtccttgg--ctgtatg-tagtcgtc
gggattgaggctttcagctctct------gt-------------------
--------ggctgac-aaggatgctggcgt-aatggctttaatcgacccg
tcttgaaacacgg-accaaggagtctaacatacatgcaagtatttgagtt
gtaaactcttgtgcgcaatgaaagtgaaagttgagaact-atgtca----
--aaagtagtgcatcaacgcccggtccagacc---ttct-gtgacggatc
tgcggtagagcatgtatgtt-ggg-acccgaaagatggtgaactatgcct
gaata-gggtgaagccagaggaaactctggtggaagctcgtagcgattct
gacgtgcaaatcgatcgtcgaatttgggtata
>MHHNU10522 Clavaria amonenoides-China: Jilin
cccctagtaactgcgagtgaagagggatgagctcaaatttgtaatctggc
a-gta------------tctcactgtccgagttgtaaattcaagaagtg-
ttatccgtgt--tgga--ccatgcacaagtctcttggaaaagagcatcat
agagggtgacaatcccgtctctggcatggacg-cccaccaca-ttcgtga
tgcactttcaatgagtcgagttgtttgggaatgcagctctaaatgggtgg
taaattccatctaaagctaaatattggcgagagaccgatagcgaacaagt
accgtgagggaaagatgaaaagaactttgaaaagagagttaaacagtacg
tgaaattgttgaaa-gggaaacgcttgaagtc--ag-tcttgtgcttca-
gaaatcagcaggac-t---ct----gtcttgtgcactttctg--ttccgc
aggccagcatcaatttc-aacgactagagaaaagct-ttgg-aaatgtgg
catcttct--atggtgtg-ttatagtccttgg--ctgtatg-tagtcgtc
gggattgaggctttcagctctc-------gt-------------------
--------agctgac-aaggatgctggcgt-aatggctttaatcgacccg
tcttgaaacacgg-accaaggagtctaacatacatgcaagtatttgagtt
gtaaactcttgtgcgcaatgaaagtgaatgttgagaact-atgtca----
--aaagtagtgcatcaacgcccggtccagacc---ttct-gtgacggatc
tgcggtagagcatgtatgtt-ggg-acccgaaagatggtgaactatgcct
gaata-gggtgaagccagaggaaactctggtggaagctcgtagcgattct
gacgtgcaaatcgatcgtcgaatttgggtata
>MHHNU32157 Clavaria aspersa-China: Anhui
cccctagtaactgcgagtgaagagggaaaagctcaaatttagaatctggc
a-gtt-------------tcggctgtccgagttgtaaattggagaagtg-
ctatccgcgc--tggc--ctgtgcacaagtcccttggaaaagggcatcat
agagggtgacaatcccgtctctggcacagacc-accagtgct-tttgtga
tgcgctctcaacgagtcgagttgtttgggaatgcagctccaaatgggtgg
taaattccatctaaagctaaatattggcgagagaccgatagcgaacaagt
accgtgagggaaagatgaaaagaactttggaaagagagttaaacagtacg
tgaaattgttgaaa-gggaaacgcttgaagtc--ag-tcgtgtctcatt-
gaaatcaacccggcaa---att-ttgtctggtgtactttctg--tgggac
aggtcagcatcagtttt-gactgctggaaaaaggcc-ttgg-gaatgtgg
catcttttt-aagatgtg-ttatagcccttgga-ccaaata-cagtggtt
gggactgaggaactctgtgtgacacat--ccagt----------------
--------cacatct-caggatgctggcat-aatggctttaatcgacccg
tcttgaaacacgg-accaaggagtctaacatgcatgcgagtgtttgggtg
gaaaacccaagcgcgcaatgaaagtgaaagttgagaact-ctgtca----
----tggagtgcatcgacgcccggtcttgatc---ttttagtgacggatc
tgcggtagagcatgtatgtt-ggg-acccgaaagatggtgaactatgcct
gaata-gggtgaagccagaggaaactctggtggaagctcgtagcgattct
gacgtgcaaatcgatcgtcgaatttgggtata
>MHHNU32397 Clavaria aspersa-China: Hunan
cccctagtaactgcgagtgaagagggaaaagctcaaatttagaatctggc
a-gtt-------------tcggctgtccgagttgtaaattggagaagtg-
ctatccgcgc--tggc--ctgtgcacaagtcccttggaaaagggcatcat
agagggtgacaatcccgtctctggcacagacc-accagtgct-tttgtga
tgcgctctcaacgagtcgagttgtttgggaatgcagctccaaatgggtgg
taaattccatctaaagctaaatattggcgagagaccgatagcgaacaagt
accgtgagggaaagatgaaaagaactttggaaagagagttaaacagtacg
tgaaattgttgaaa-gggaaacgcttgaagtc--ag-tcgtgtctcatt-
gaaatcaacccggcaa---att-ttgtctggtgtactttctg--tgggac
aggtcagcatcagtttt-gactgctggaaaaaggcc-ttgg-gaatgtgg
catcttttt-aagatgtg-ttatagcccttgga-ccaaata-cagtggtt
gggactgaggaactctgtgtgacacat--ccagt----------------
--------cacatct-caggatgctggcat-aatggctttaatcgacccg
tcttgaaacacgg-accaaggagtctaacatgcatgcgagtgtttgggtg
gaaaacccaagcgcgcaatgaaagtgaaagttgagaact-ctgtca----
----tggagtgcatcgacgcccggtcttgatc---ttttagtgacggatc
tgcggtagagcatgtatgtt-ggg-acccgaaagatggtgaactatgcct
gaata-gggtgaagccagaggaaactctggtggaagctcgtagcgattct
gacgtgcaaatcgatcgtcgaatttgggtata
>MHHNU10527 Clavaria fragilis-China: Jilin
cccctagtaactgcgagtgaagagggaaaagctcaaatttaaaatctggc
a-gtt------------atttgctgtccgagttgtaaattggagaagtg-
ctatccgcgc--tggc--ctgtgcataagtctcttggaaaagagcatcat
agagggtgacaatcccgtcttaggcacagact-accagggct-tttgtga
tgcgctctcaacgagtcgagttgtttgggaatgcagctccaaatgggtgg
taaattccatctaaagctaaatattggcgagagaccgatagcgcacaagt
accgtgagggaaagatgaaaagaactttggaaagagagttaaacagtacg
tgaaattgttgaaa-gggaaacgcttgaagtc--ag-tcatgtctcact-
gaaatcaacctggcac-------ttgtctggtgtactttctg--tgggac
aggtcagcatcagttct-gattgctggaaaaaggcc-tcgg-gaatgtga
catcttttcgaggatgtg-ttatagcccttgga-ccacata-cagtggtt
gggactgaggaactcgatgtgtggtgt--gctct-ggggttt--cggtcc
tggagtcatgcattc-aaggatgctggcat-aatggctttaatcgacccg
tcttgaaacacgg-accaaggagtctaacatgcatgcaagtgtttgggtg
gaaaacccaagcgcacaatgaaagtgaaagttgagaacc-ctggtc----
-acaaggggtgcatcgacgcccggtcttgatc---ttttagtgacggatc
tgcggtagagcatgtatgtt-ggg-acccgaaagatggtgaactatgcct
gaata-gggtgaagccagaggaaactctggtggaggctcgtagcgattct
gacgtgcaaatcgatcgtcgaatttgggtata
>MHHNU32418 Clavaria fragilis-China: Hunan
cccctagtaactgcgagtgaagagggaaaagctcaaatttaaaatctggc
a-gtt------------atttgctgtccgagttgtaaattggagaagtg-
ttatccgcgc--tggc--ctgtgcataagtctcttggaaaagagcatcat
agagggtgacaatcccgtctttggcacagact-accagggct-tttgtga
tgcgctctcaacgagtcgagttgtttgggaatgcagctccaaatgggtgg
taaattccatctaaagctaaatattggcgagagaccgatagcgcacaagt
accgtgagggaaagatgaaaagaactttggaaagagagttaaacagtacg
tgaaattgttgaaa-gggaaacgcttgaagtc--ag-tcatgtctcact-
gaaatcaacctggcac-------ttgtctggtgtactttctg--tgggac
aggtcagcatcagttct-gattgctggaaaaaggcc-ttgg-gaatgtga
catcttttcgaagatgtg-ttatagccctcgga-ccacata-cagtggtt
gggactgaggaactcgatgtgtggtgt--gctct-ggggttt--cggtcc
tagagtcatgcattc-aaggatgctggcat-aatggctttaatcgacccg
tcttgaaacacgg-accaaggagtctaacatgcatgcaagtgtttgggtg
gaaaacccaagcgcacaatgaaagtgaaagttgagaacc-ctggtc----
-acaaggggtgcatcgacgcccggtcttgatc---ttttagtgacggatc
tgcggtagagcatgtatgtt-ggg-acccgaaagatggtgaactatgcct
gaata-gggtgaagccagaggaaactctggtggaggctcgtagcgattct
gacgtgcaaatcgatcgtcgaatttgggtata
>TENN033244 Clavaria fragilis-USA
cccctagtaactgcgagtgaagagggaaaagctcaaatttaaaatctggc
a-gtt------------atttgctgtccgaattgtaaattggagaagtg-
ttatccgcgc--tggc--ctgtgcataagtctcttggaaaagagcatcat
agagggtgacaatcccgtctttggcacagact-accagggct-tttgtga
tgcgctctcaacgagtcgagttgtttgggaatgcagctctaaatgggtgg
taaattccatctaaagctaaatattggcgagagaccgatagcgcacaagt
accgtgagggaaagatgaaaagaactttggaaagagagttaaacagtacg
tgaaattgttgaaa-gggaaacgcttgaagtc--ag-tcatgtctcact-
gaaatcaacctggcac-------ttgtctggtgtactttctg--tgggac
aggtcagcatcagttct-gattgctggaaaaaggcc-ttgg-gaatgtga
catcttttcgaagatgtg-ttatagcccttgga-ccacata-cagtggtt
gggactgaggaactcgatgtgtggtat--gctct-ggggttt--cggtcc
tggagtcatgcattc-aaggatgctggcat-aatggctttaatcgacccg
tcttgaaacacgg-accaaggagtctaacgtgcatgcgagtgt-------
--------------------------------------------------
--------------------------------------------------
--------------------------------------------------
--------------------------------------------------
--------------------------------
>MR00170 Clavaria fumosa-USA
cccttagtaactgcgagtgaagagggaagagctcaaattttaaatctggt
a-gtg------------cttcactgcccgagttgtaaattcaagaagtg-
ttatccgtgt-ctgga--ccatgcacaagtctcttggaaaagagcatcat
agagggtgacaatcccgtctctggcatggact-cccagcact-tttgtga
tacactctcaatgagtcgagttgtttgggaatgcagctctaaatgggtgg
taaattccatctaaagctaaatattggcgagagaccgatagcgaacaagt
accgtgagggaaagatgaaaaggactttgaaaagagagttaaacagtacg
tgaaattgttgaaa-gggaaacgcttgaagtc--ag-tcatgttcatat-
gaaatcaaccagac-t---tt----gtctggtgcactttctc--ttgggc
aggccagcatcaatttt-gactactgcagaaagact-ttgg-aaatgtag
tgccttct--t-ggtgtg-ttatagtccttag--ttgtata-cagtagtt
gggattgaggaactcagtgtgacc-tt--gtgttctacac----------
-------------tt-taggatgctggcgt-aatggctttaatcgacccg
tcttgaaacacgg-accaaggagtctaacatacatgcaagtgtttgagtg
gaaaactcaggcgcgcaatgaaagtgaaagttgagaacc-ctgtcg----
----tggggtgcaccaacgcccggtccagagc---ttct-gtgacggatc
tgcggtagagcatgcatgtt-ggg-acccgaaagatggtgaactatgcct
gaata-gggtgaagccagaggaaactctggtggaagctcgtagcgattct
gacgtgcaaatcgatcgtcgaatttgggtata
>TENN060724 Clavaria fumosa-Russia
cccttagtaactgcgagtgaagagggaagagctcaaattttaaatctggt
a-gtg------------cttcactgcccgagttgtaaattcaagaagtg-
ttatccgtgt-ctgga--ccatgcacaagtctcttggaaaagagcatcat
agagggtgacaatcccgtctctggcatggact-cccagcact-tttgtga
tacactctcaatgagtcgagttgtttgggaatgcagctctaaatgggtgg
taaattccatctaaagctaaatattggcgagagaccgatagcgaacaagt
accgtgagggaaagatgaaaaggactttgaaaagagagttaaacagtacg
tgaaattgttgaaa-gggaaacgcttgaagtc--ag-tcatgttcatat-
gaaatcaaccagac-t---tt----gtctggtgcactttctc--ttgggc
aggccagcatcaatttt-gactactgcagaaagact-ttgg-aaatgtag
tgccttct--t-ggtgtg-ttatagtccttag--ttgtata-cagtggtt
gggattgaggaactcagtgtgaccttt--gtgttctacac----------
-------------tt-taggatgctggcgt-aatggctttaatcgacccg
tcttgaaacacgg-accaaggagtctaacatacatgcaagtgtttgagtg
gaaaactcaagcgcgcaatgaaagtgaaagttgagaacc-ctgtcg----
----tggggtgcaccaacgcccggtccagagc---ttct-gtgacggatc
tgtggtagagcatgcatgtt-ggg-acccgaaagatggtgaactatgcct
gaata-gggtgaagccagaggaaactctggtggaagctcgtagcgattct
gacgtgcaaatcgatcgtcgaatttgggtata
>MHHNU9722 Clavaria griseolilacina-China: Hunan
cccctagtaactgcgagtgaagagggaagagctcaaattttaaatctggc
a-gtg------------tttcactgtccgagttgtaaattcaagaagtg-
ttatccgtgt-ctgga--ccatgcacaagtctcttggaaaagagcatcat
agagggtgacaatcccgtctctggcatggact-cccagcac--tttgtga
tacactctcaatgagtcgagttgtttgggaatgcagctctaaaagggtgg
taaattccatctaaagctaaatatgggcgagagaccgatagtgaacaagt
accgtgagggaaagatgaaaaggactttgaaaagagagttaaacagtacg
tgaaattgttgaaa-gggaaacacttgaagtc--ag-tcatgttcaatt-
gaaatcaaccagac-t---ct----gcctggtgcactttc----ttggac
aggccagcatcaatttt-gaccactgcagaaaggct-ttgg-aaatgtag
tgccttct--t-ggtgtg-ttatagtccttag--ttgtata-cagtggtt
gggattgaggaactcagtgtgaccttt--gtgtttggagatt------cc
tcacaac-acacact-taggatgctggcat-aatggctttaattgacccg
tcttgaaacacgg-accaaggagtctaacatacatgcaagtgtttgggtg
gaaaactcaatcgcgcaatgaaagtgaaagttgagaacc-ctgtcg----
-----ggggtgcaccaacgcccggtccagagc---ttct-gtgatggatc
tgtggtagagcatgcatgtt-ggg-acccgaaagatggtgaactatgcct
gaata-gggtgaagccagaggaaactctggtggaagctcgtagcgattct
gacgtgcaaatcgatcgtcaaatttgggtata
>MHHNU10149 Clavaria griseolilacina-China: Hunan
cccctagtaactgcgagtgaagagggaagagctcaaattttaaatctggc
a-gtg------------tttcactgtccgagttgtaaattcaagaagtg-
ttatccgtgt-ctgga--ccatgcacaagtctcttggaaaagagcatcat
agagggtgacaatcccgtctctggcatggact-cccagcac--tttgtga
tacactctcaatgagtcgagttgtttgggaatgcagctctaaaagggtgg
taaattccatctaaagctaaatatgggtgagagaccgatagtgaacaagt
accgtgagggaaagatgaaaaggactttgaaaagagagttaaacagtacg
tgaaattgttgaaa-gggaaacacttgaagtc--ag-tcatgttcaatt-
gaaatcaaccagac-t---ct----gcctggtgcactttc----ttggac
aggccagcatcaatttt-gaccactgcagaaaggct-ttgg-aaatgtag
tgccttct--t-ggtgtg-ttatagtccttag--ttgtata-cagtggtt
gggattgaggaactcagtgtgaccttt--gtgtttggagatt------cc
tcacaac-acacact-taggatgctggcat-aatggctttaattgacccg
tcttgaaacacgg-accaaggagtctaacatacatgcaagtgtttgggtg
gaaaactcaatcgcgcaatgaaagtgaaagttgagaacc-ctgtcg----
-----ggggtgcaccaacgcccggtccagagc---ttct-gtgatggatc
tgtggtagagcatgcatgtt-ggg-acccgaaagatggtgaactatgcct
gaata-gggtgaagccagaggaaactctggtggaagctcgtagcgattct
gacgtgcaaatcgatcgtcaaatttgggtata
>MHHNU7362 Clavaria hupingshanensis-China: Hunan
cccttagtaactgcgagtgaagagggaaaagctcaaattttgaatctggc
a-gggtta---------cacctctgcccgagttgtaaattcgagaagtg-
ctacccaagctgggga--ccatgcagaagtctcttggaaaagagcatcat
agagggtgacaatcccgtctctggcattggactcccagc----cctgtgg
tacactctcaatgagtcgagttgtttgggaatgcagctctaaatgggtgg
taaattccatctaaagctaaatattggcgagaaaccgatagtgaacaagt
accgtgagggaaagatgaaaagaactttgaaaagagagttaaacagtacg
tgaaattgttgaaa-gggaaacgcttgatgtcagag-acatgttcatca-
gaaatcaacctgac-tt------tagtttggtgcactttctg--ttggac
aggccagcatcaatttt-ggctgctggagaaaggct-ttgg-aaatgtag
catctt----tggatgtg-tta-agtccttag--tcttata-cagtggct
gggattgaggaactcagtgtgaccact--gtgtttggatg----tttaca
tcacact-acacact-taggatgctggcat-aatggctttaatcgacccg
tcttgaaacacgg-accaaggagtccaacatacatgcaagtgtttgggtg
gaaaacccaagtgcgtaatgaaagtgaaagttgagaatc-ctgtca----
----tggggtgcatcaacacccggtccagagc---ttct-gtgacggatc
tgcggtagagcatgtatgttgggg-acccgaaagatggtgaactatgcct
gaata-gggtgaagccagaggaaactctggtggaagctcgtagcgattct
gacgtgcaaatcgatcgtcgaatttgggtata
>TENN063100 Clavaria rosea-USA
cccctagtaactgcgagtgaagagggaaaagctcaaatttaaaatctggc
a-gtc------------tctggctgtccgagttgtaaattggagaagtg-
ttatccgcgc--tggc--ctgtgcataagtctcttggaaaagggcatcat
agagggtgacaatcccgtctttggcacagact-accagagct-tttgtga
tgcgctctcaaagagtcgagttgtttgggaatgcagctccaaatgggtgg
taaattccatctaaagctaaatattggcgagagaccgatagcgcacaagt
accgtgagggaaagatgaaaagaactttggaaagagagttaaacagtacg
tgaaattgttgaaa-gggaaacgcttgaagtc--ag-tcatgtctcatt-
gaaatcaacctggca----ctt-gtgtctggtgtactttctg--tggaac
aggtcagcatcagtttt-gaccgctggagaaaggcc-ttgg-gaatgtgg
catcttttttaagatgtg-ttatagcccttgga-ccacata-cagtggtt
gggactgaggcactcggtgtatgatca--gctct-agggctt--ttgttc
tggagccatgcattc-caggatgctggcat-aatggctttaatcgacccg
tcttgaaacacgg-accaaggagtctaacatgcatgcaagtgtgtgggtg
gaaaacccaagcgcgcaatgaaagtgaaagttgagaacc-ctgtca----
----tggggtgcatcgacacccggtcttgatc---ttttagtgacggatc
tgcggtagagcatgtatgtt-ggg-acccgaaagatggtgaactatgcct
gaata-gggtgaagccagaggaaactctggtggaagctcgtagcgattct
gacgtgcaaatcgatcgtcgaatttgggtata
>TENN065117 Clavaria rosea-USA
cccctagtaactgcgagtgaagagggaaaagctcaaatttaaaatctggc
a-gtc------------tctggctgtccgagttgtaaattggagaagtg-
ttatccgcgc--tggc--ctgtgcataagtctcttggaaaagggcatcat
agagggtgacaatcccgtctttggcacagact-accagagct-tttgtga
tgcgctctcaaagagtcgagttgtttgggaatgcagctccaaatgggtgg
taaattccatctaaagctaaatattggcgagagaccgatagcgcacaagt
accgtgagggaaagatgaaaagaactttggaaagagagttaaacagtacg
tgaaattgttgaaa-gggaaacgcttgaagtc--ag-tcatgtctcatt-
gaaatcaacctggca----ctt-gtgtctggtgtactttctg--tggaac
aggtcagcatcagtttt-gaccgctggagaaaggcc-ttgg-gaatgtgg
catcttttttaagatgtg-ttatagcccttgga-ccacata-cagtggtt
gggactgaggcactcggtgtatgatca--gctct-agggctt--ttgttc
tggagccatgcattc-caggatgctggcat-aatggctttaatcgacccg
tcttgaaacacgg-accaaggagtctaacatgcatgcaagtgtttgggtg
gaaaacccaagcgcgcaatgaaagtgaaagttgagaacc-ctgtca----
----tggggtgcatcgacacccggtcttgatc---ttttagtgacggatc
tgcggtagagcatgtatgtt-ggg-acccgaaagatggtgaactatgcct
gaata-gggtgaagccagaggaaactctggtggaagctcgtagcgattct
gacgtgcaaatcgatcgtcgaatttgggtata
>MHHNU8198 Clavaria sinensis-China: Hunan
cccttagtaactgcgagtgaagagggaagagctcaaattttaaatctggc
a-gtg------------tttcactgtccgagttgtaaattcaagaagtg-
ttatccatatactgga--ccatgcacaagtctcttggaaaagagcatcat
agagggtgacaatcccgtctctggcttggact-cccagcatt-tttgtga
tacactctcaatgagtcgagttgtttgggaatgcagctctaaatgggtgg
taaattccatctaaagctaaatattggcgagagaccgatagcgaacaagt
accgtgagggaaagatgaaaaggactttgaaaagagagttaaacagtacg
tgaaattgttgaaa-gggaaacgcttgaagtc--ag-tcatgttcaatt-
gaaatcaaccagac-t---tt----gcctggtgcactttctc--ttggac
aggccagcatcagtttt-gaccgctgcagaaaggct-ttgg-aaatgtag
tgcctttt--t-ggtgtg-ttatagtccttag--ttgtata-cagtggtt
gggattgaggaactcagtgtgaccttt--gtgtttggagaatt-----cc
tcacaac-acacact-taggatgctggcat-aatggctttaatcgacccg
tcttgaaacacgg-accaaggagtctaacatacatgcaagtgtttgggtg
gaaaactcaagcgcgcaatgaaagtgaaagttgagaacc-ctgtcg----
-----ggggtgcaccaacgcccggtccagagc---ttct-gtgacggatc
tgcggtagagcatgtatgtt-ggg-acccgaaagatggtgaactatgcct
gaata-gggtgaagccagaggaaactctggtggaagctcgtagcgattct
gacgtgcaaatcgatcgtcgaatttgggtata
>MHHNU10528 Clavaria zollingeri-China: Jilin
cccttagtaactgcgagtgaagagggaagagctcaaatttgtaatctggc
a-gtg-------------tatgctgtccgagttgtaaattcaagaagtg-
ttatccaatg-ctgga--ccatgcacaagtctcttggaaaagagcatcat
agagggtgacaatcccgtctctggcatggrct-cccagcactccctgtgt
tacactttcaatgagtcgagttgtttgggaatgcagctctaaatgggtgg
taaattccatctaaagctaaatattggcgagagaccgatagcgaacaagt
accgtgagggaaagatgaaaagaactttgaaaagagagttaaacagtacg
tgaaattgttgaaa-gggaaacacttgaagtc--ag-tcatgttcatca-
gaaatcaacctgac-c---cttgtggtcttgtgcactttctg--ttgggc
aggccagcatcaatttt-gaccactgcaaaaaggct-tagg-aaatgtgg
catccttc--tggatgtg-ttatagtcctgag--ttggata-cagtggtt
gggattgaggaactcagtgtgaccttt--gggtttggagggtt-ttactc
tcacaac-acacact-taggatgctggcat-aatggctttaattgacccg
tcttgaaacacgg-accaaggagtctaacatacatgcaagtatttgagtg
gaaaactcaagtgcgcaatgaaagtgaaagttgagaacc-ctgtcg----
----tggggtgcaccaacgcccggtccagagc---tttt-gtgacggatc
tgcggtagagcatgcatgtt-ggg-acccgaaagatggtgaactatgcct
gaata-gggtgaagccagaggaaactctggtggaagctcgcagcgattct
gacgtgcaaatcgatcgtcgaatttgggtata
>MHHNU10548 Clavaria zollingeri-China: Jilin
cccttagtaactgcgagtgaagagggaagagctcaaatttgtaatctggc
a-gtg-------------tatgctgtccgagttgtaaattcaagaagtg-
ttatccaatg-ctgga--ccatgcacaagtctcttggaaaagagcatcat
agagggtgacaatcccgtctctggcatggact-cccagcactccctgtgt
tacactttcaatgagtcgagttgtttgggaatgcagctctaaatgggtgg
taaattccatctaaagctaaatattggcgagagaccgatagcgaacaagt
accgtgagggaaagatgaaaagaactttgaaaagagagttaaacagtacg
tgaaattgttgaaa-gggaaacacttgaagtc--ag-tcatgttcatca-
gaaatcaacctgac-c---cttgtggtcttgtgcactttctg--ttgggc
aggccagcatcaatttt-gaccactgcaaaaaggct-tagg-aaatgtgg
catccttc--tggatgtg-ttatagtcctgag--ttggata-cagtggtt
gggattgaggaactcagtgtgaccttt--gggtttggagggtt-ttactc
tcacaac-acacact-taggatgctggcat-aatggctttaattgacccg
tcttgaaacacgg-accaaggagtctaacatacatgcaagtatttgagtg
gaaaactcaagtgcgcaatgaaagtgaaagttgagaacc-ctgtcg----
----tggggtgcaccaacgcccggtccagagc---tttt-gtgacggatc
tgcggtagagcatgcatgtt-ggg-acccgaaagatggtgaactatgcct
gaata-gggtgaagccagaggaaactctggtggaagctcgcagcgattct
gacgtgcaaatcgatcgtcgaatttgggtata
>MHHNU10550 Clavaria zollingeri-China: Jilin
cccttagtaactgcgagtgaagagggaagagctcaaatttgtaatctggc
a-gtg-------------tatgctgtccgagttgtaaattcaagaagtg-
ttatccaatg-ctgga--ccatgcacaagtctcttggaaaagagcatcat
agagggtgacaatcccgtctctggcatggact-cccagcactccctgtgt
tacactttcaatgagtcgagttgtttgggaatgcagctctaaatgggtgg
taaattccatctaaagctaaatattggcgagagaccgatagcgaacaagt
accgtgagggaaagatgaaaagaactttgaaaagagagttaaacagtacg
tgaaattgttgaaa-gggaaacacttgaagtc--ag-tcatgttcatca-
gaaatcaacctgac-c---cttgtggtcttgtgcactttctg--ttgggc
aggccagcatcaatttt-gaccactgcaaaaaggct-tagg-aaatgtgg
catccttc--tggatgtg-ttatagtcctgag--ttggata-cagtggtt
gggattgaggaactcagtgtgaccttt--gggtttggagggtt-ttactc
tcacaac-acacact-taggatgctggcat-aatggctttaattgacccg
tcttgaaacacgg-accaaggagtctaacatacatgcaagtatttgagtg
gaaaactcaagtgcgcaatgaaagtgaaagttgagaacc-ctgtcg----
----tggggtgcaccaacgcccggtccagagc---tttt-gtgacggatc
tgcggtagagcatgcatgtt-ggg-acccgaaagatggtgaactatgcct
gaata-gggtgaagccagaggaaactctggtggaagctcgcagcgattct
gacgtgcaaatcgatcgtcgaatttgggtata
>TENN064095 Clavaria zollingeri-USA
cccctagtaactgcgagtgaagagggaaaagctcaaatttgtaatctggc
a-gtg-------------tatgctgtccgagttgtaaattcaagaagtg-
ttatccaatg-ttgga--ccatgcacaagtctcttggaaaagagcatcat
agagggtgacaatcccgtctctggcatggact-cccagcactccctgtgt
tacactttcaatgagtcgagttgtttgggaatgcagctctaaatgggtgg
taaattccatctaaagctaaatattggcgagagaccgatagcgaacaagt
accgtgagggaaagatgaaaagaactttgaaaagagagttaaacagtacg
tgaaattgttgaaa-gggaaacacttgaagtc--ag-tcatgttcatca-
gaaatcaacctgat-c---cttgtggtcttgtgcactttctg--ttgggc
aggccagcatcaatttt-gaccactgcaaaaaggtt-tagg-aaatgtag
catccttc--tggatgtg-ttatagtcctgag--ttggata-cagtggtt
gggattgaggaactcagtgtgaccttc--gggtttggagggt--ttactc
tcacaac-acacact-taggatgctggcat-aatggctttaattgacccg
tcttgaaacacgg-accaaggagtctaacatacatgcaagtatttgagtg
gaaaactcaagtgcgcaatgaaagtgaaagttgagaacc-ctgtcg----
----tggggtgcaccaacgcccggtccagagc---ttct-gtgacggatc
tgyggtagagcatgcatgtt-ggg-acccgaaagatggtgaactatgcct
gaata-gggtgaagccagaggaaactctggtggaagctcgcagcgattct
gacgtgcaaatcgatcgtcgaatttgggtata
>TENN58652 Clavaria zollingeri
cccttagtaactgcgagtgaagagggaagagctcaaatttgtaatctggc
a-gtg--------------ctgctgtccgagttgtaaattcaagaagtg-
ttatccaatg-ctgga-cccatgcacaagtctcttggaaaagagcatcat
agagggtgacaatcccgtctctggcatggact-cccagcact--ccctgt
tacactttcaatgagtcgagttgtttgggaatgcagctctaaatgggtgg
taaattccatctaaagctaaatattggcgagagaccgatagcgaacaagt
accgtgagggaaagatgaaaagaactttgaaaagagagttaaacagtacg
tgaaattgttgaaa-gggaaacacttgaagtc--ag-tcatgttcatca-
gaaatcaacctgac-c---cttgtggtcttgtgcactttctg--gtgagc
aggccagcatcaattttngaccactgcaaaaaggct-taggaaaatgtag
catccttc--ggggtgtg-gtatagtcctgag--ttggatancagtggtt
gggattgaggaactcagtgtgaccnttcgggntttggagggktttacttc
tcacaac-acacact-taggatgctggcgt-aatggctttaattgacccg
tcttgaaacacgg-accaaggagtctaacatacatgcaagtatttgagtg
gaaaactcaagtgcgcaatgaaagtgaaagttgagaacc-ytgtcg----
----tggggtgcaccaacgcccggtccagagc---ttct-gtgacggatc
tgcggtagagcatgcatgtt-ggg-acccgaaagatggtgaactatgcct
gaata-gggtgaagccagaggaaactctggtggaagctcgcagcgattct
gacgtgcaaatcgatcgtcgaatttgggtata
>IO.16.84 Mucronella flava-Sweden
cccctagtaactgcgagtgaagcgggaaaagctcaaatttaaaatctggc
a-gtttc--------------actgtccgagttgtagtctagagaagtg-
ttatccgcgc--cggc--ccgtgtacaagtccctttgaacagggcatcat
agagggtgataatcccgtctctgacacggact-cccggggct-tttgtga
tgcgctctcaatgagtcgagttgtttgggaatgcagctctaaatgggtgg
taaattccatctaaagctaaatataggcgagagaccgatagcgaacaagt
accgtgagggaaagatgaaaagaactttggaaagagagttaaacagtacg
tgaaattgctaaaa-gggaaacgcttgaagtc--ag-tcacgttgtcca-
gggatcaaccttgc-t---ctt---gctgggtgtacttcctg--gtctac
gggtcaacatcagtttt-ggccgccataaaaagact-tgga-gaatgtgg
catctt----cggatgtg-ttatagctctgaaa-tcacatg-tggcggct
gggactgaggaactcagcacacctcta--tggtcgggg------ctttgc
cc--acgcttgtgct-taggatgttggcaa-aatggctttaatcgacccg
tcttgaaacacgg-accaaggagtctaacatgcctgcgagtgtttgggtg
gtaaacccatgcgcgtaatgaaagtaaaagttgagatcc-ctgtcg----
----tggggagcatcgacgcccggaccagacc---ttct-gtgacggatc
cgcggttgagcatgtatgtt-ggg-acccgaaagatggtgaactatgcct
gaata-ggatgaagccagaggaaactctggtggaggtccgtagcgattct
gacgtgcaaatcgatcgtcgaatttgggtata
>PDD 95742 Mucronella sp.-New Zealand
--------------------------------------------------
--------------------------------------------------
--------------------------------------------------
--------------------------------------------------
--------------------------------------------------
--------------------------------------------------
--------------------------------------------------
--------------------------------------------------
--------------------------------------------------
--------------------------------------------------
--------------------------------------------------
--------------------------------------------------
--------------------------------------------------
--------------------------------------------------
--------------------------------------------------
--------------------------------------------------
--------------------------------------------------
--------------------------------------------------
--------------------------------
>JLH MyCoPortal 6603126/JMB10061005 Clavaria rubicundula-USA/USA
cccttagtaactgcgagtgaagagggaagagctcaaattttaaatctggc
a-gtg------------cttcactgcccgagttgtaaattcaagaagtg-
ttatccgtgt-ctgga--ccatgcacaagtctcttggaaaagagcatcat
agagggtgacaatcccgtctctggcatggact-cccagcact-tttgtga
tacactctcaatgagtcgagttgtttgggaatgcagctctaaatgggtgg
taaattccatctaaagctaaatattggcgagagaccgatagcgaacaagt
accgtgagggaaagatgaaaagaactttgaaaagagagttaaacagtacg
tgaaattgttgaaa-gggaaacacttgaagtc--ag-tcatgttca-gt-
gaaatcaaccagac-t---tt----gtctggtgcactttctc--ttgggc
aggccagcatcaatttt-gaccattgcaaaaagkct-ttgg-aaatgtaa
tgccttct--tgggtgtg-ttatagtccttag--ttgtata-cagtggtt
gggattgaggaactcagtgta------------tctgcac----------
-------------tt-gaggatgctggcat-aatggctttaattgacccg
tcttgaaacacgg-accaaggagtctaacatacatgcaagtgtttgagtg
gaaaactcaagcgcgcaatgaaagtgaatgttgagaacc-ctgtcg----
----tggggtgcaccaacgcccggtccagagc---tttt-gtgacggatc
tgcggtagagcatgcatgtt-ggg-acccgaaagatggtgaactatgcct
gaata-gggtgaagccagaggaaactctggtggaagctcgtagcgattct
gacgtgcaaatcgatcgtcgaatttgggtata
>ZT Myc 58697 Clavaria calabrica-Italy
cccttagtaactgcgagtgaagagggaagagctcaaattttaaatctggc
a-gtg------------cttcactgtccgagttgtaaattcaagaagtg-
ttatccgtgt-ctgga--ccatgcacaagtctcttggaaaagagcatcat
agagggtgacaatcccgtctctggcatggact-cccagcactattcgtga
tacattctcaatgagtcgagttgtttgggaatgcagctctaaatgggtgg
taaattccatctaaagctaaatattggcgagagaccgatagcgaacaagt
accgtgagggaaagatgaaaaggactttgaaaagagagttaaacagtacg
tgaaattgttgaaa-gggaaacgcttgaagtc--ag-tcatgttcatgt-
gaaatcaaccagac-a---ct----gtctggtgcactttctc--ttggac
aggccagcatcaatttt-gacccctgcagaaaagct-ttgg-aaatgtag
tgccttct--t-ggtatg-ttatagtccttag--ttgcata-cagtggtt
gggattgaggaactcagtga---cctt--gtgcttcacatgg--------
--------acccact-taggatgctggcat-aatggctttaatcgacccg
tcttgaaacacgg-accaaggagtctaacatacatgcaagtgtttgagtg
gaaaactcaagcgcgcaatgaaagtgaaagttgagaacc-ctgtcgtgct
cgtttggggtgcaccaacgcccggtccagagc---ttct-gtgacggatc
tgtggtagagcatgcatgtt-ggg-acccgaaagatggtgaactatgcct
gaata-gggtgaagccagaggaaactctggtggaagctcgtagcgattct
gacgtgcaaatcgatcgtcgaatttgggtata
>PK1536 Clavaria cf. macounii-Canada
cccttagtaactgcgagtgaagagggaagagctcaaattttaaatctgac
a-gtt-------------catgctgtttgagttgtaatttcgagaagtg-
gtatcagtgt--tgga--ccatgcacaagtctcttggaaaagagcatcat
agagggtgacaatcccgtctctggcatggact-cccagtact-tttgt-a
tacgctctcaatgagtcgagttgtttgggaatgcagctctaaatgggtgg
taaattccatctaaagctaaatattggcgagagaccgatagcgaacaagt
accgtgagggaaagatgaaaagaactttgaaaagagagttaaacagtacg
tgaaattgttgaaa-gggaaacgcttgaagtc--ag-tcatgttggcgt-
gaaatcaacaagac-t---tt----gtcttgtgcactttctg--cttaac
aggtcagcatcaatctt-gactactagaaaaaggct-ttgg-gaatgtag
cgccactg--t-ggcgtg-ttatagtcctcag--ctgtatg-tggtggtt
gggattgaggaattcagtgaggttttt-----------------------
----acc-taactga-taggatgctggcgt-aatggctttaatcgacccg
tcttgaaacacgg-accaaggagtctaacatacatgcaagtatttgagta
gaaaactcaagtgcataatgaaagtgaaggttgagaactattgtaa----
----agtagtgcaccaacgcccggtccagagc---ttct-gtgacggatc
tgaggttgagcatgtatgtt-ggg-acccgaaagatggtgaactatgcct
gaata-gggtgaagccagaggaaactctggtggaagctcgtagcgattct
gacgtgcaaatcgatcgtcgaatttgggtata
>AMB 010297 Clavaria salentina-Italy
-ccccagtaactgcgagtgaagagggaaaagctcaaatttagaatctggc
a-gct-------------ttggctgtccgagttgtaaattagagaagtg-
ttatccgtgt--tggc--ctgtgcaaaagtctcttggaatagagcatcgt
agagggtgacaatcccgtctttggcacagtctcaccagcact-tttgtga
tgcgctctcaatgagtcgagttgtttgggaatgcagctccaaatgggtgg
taaattccatctaaagctaaatattggcgagaaaccgatagcgaacaagt
accgtgagggaaagatgaaaagaactttgaaaagagagttaaacagtacg
tgaaactgttgaaa-gggaaacgcttgaagtc--ag-tcatacctttca-
gaaatcaacctggt-a---ttt-tgactaggtgcactttctg--ttgggt
aggtcagcatcaatttt-aatcgttggataagagtcatgtg-aaatgtgg
catctt----cggatgtg-ttatagtccttga--ctgtata-caatggtt
gggattgaggaactcagtgtgacctag--tgttt----gggt--ttatta
ccacaca-acacact-taggatgctgacataaatggctttaatcgacccg
tcttgaaacacgg-accaaggagtctaacatacatgcaagtgtttgggtg
gaaaacccaagcgcgtaatgaaagtgaaagttaagaacc-ttgtca----
----tgaggtgcattgacgcccggtcctgacc---tttt-gtgacggatc
tgcggttgagcatgcatgtt-ggg-acccgaaagatggtgaactatgcct
gaata-gggtgaagccagaggaaactctggtggaggctcgtagcgattct
gacgtgcaaatcgatcgtcgaatttgggtata
>SAV F3139 Clavaria pullei-Czech Republic
cccctagtaactgcgagtgaagagggaagagctcaaatttgtaatctggc
a-gtca-----------tatggctgtccgagttgtawgttaaagaagtg-
acatccgtgc--tggc--ctgcacaaaagtcccttggaaaagggcatcat
agagggtgacaatcccgtctttggtgcagacc-accagtgca-tttgtga
tgcgctctcaatgagtcgagttgtttgggaatgcagctccaaatgggtgg
taaattccatctaaagctaaatatgggcgagaaaccgatagcgcwcaagt
accgtgagggaaagatgaaaaggactttgaaaagagagttaaacattacr
tgaaattgttgaaa-gggaaacgcttgaagtc--ag-tcatatccctca-
gaaatcaactcacc-c---att-gggtcaggtgcattttctgtgttggat
gggtcagcatcaatttt-gaccattggataaagggc-ttgg-gaatgtgg
catctc----ctgatgtg-ttatagaccatgt--ctgcata-caatggtt
gggattgaggaactcactgtgaccttt--tggtttgggggtt--ttaacc
tcacact-acacact-taggatgctggcat-aatggctttaatcgacccg
tcttgaaacacgg-accaaggagtctaacatgcatgcaagtg--------
--------------------------------------------------
--------------------------------------------------
--------------------------------------------------
--------------------------------------------------
--------------------------------
>MONI 2018122801 Clavaria pullei-Spain
cccctagtaactgcgagtgaagagggaagagctcaaatttgtaatctggc
a-gtca-----------catggctgtccgagttgtaagttagagaagtg-
tcatccgtgc--tggc--ctgcacaaaagtcccttggaaaagggcatcat
agagggtgacaatcccgtctttggtgcagacc-accagtgca-tttgtga
tgtgctctcaatgagtcgagttgtttgggaatgcagctccaaatgggtgg
taaattccatctaaagctaaatatgggcgagaaaccgatagcgcacaagt
accgtgagggaaagatgaaaaggactttgaaaagagagttaaacagtacg
tgaaattgttgaaa-gggaaacgcttgaagtc--ag-tcatatccttca-
gaaatcaacccacc-c---att-gggtcaggtgcattttctg--ttggat
gggtcagcatcaatttt-gaccattggataaagggc-ttgg-gaatgtgg
catctt----cggatgtg-ttatagaccatgt--ctgcata-caatggtt
gggattgaggaactcagtgtgaccttt--aggtttgggggt---ttaacc
ccacact-acacact-taggatgctggcat-aatggctttaatcgacccg
tcttgaaacacgg-accaaggagtctaacatgcatgcaagtgtttgggtg
gaaaacccaagcgcgtaatgaaagtgaaagttgagaacc-ctgtta----
----tggggtgcatcgacgcccggccctgacc---ttct-gtgacggacc
tgcggtagagcatgtatgtt-ggg-acccgaaagatggtgaactatgcct
gaata-gggtgaagccagaggaaactctggtggaagctcgtagcgattct
gacgtgcaaatcgatcgtcgaatttgggtata
>AMB 18933 Clavaria lametina-Italy
cccctagtaactgcgagtgaagagggaagagctcaaatttgtaatctggc
a-gtca-----------tatggctgtccgagttgtaagttagagaagtg-
ccatccgtgc--tggc--ctgcacaaaagtcccttggaaaagggcatcat
agagggtgacaatcccgtctttggtgcagatc-accagtgca-tttgtga
tgcgctctcaatgagtcgagttgtttgggaatgcagctctaaatgggtgg
taaattccatctaaagctaaatatgggcgagaaaccgatagcgcacaagt
accgtgagggaaagatgaaaaggactttgaaaagagagttaaacagtacg
tgaaattgttgaaa-gggaaacgcttgaagtc--ag-tcatatccctca-
gaaatcaacccacc-c---act-gggtaaggtgcattttctg--ttggat
gggtcagcatcgatttt-gaccattggataaagggc-ttgg-gaatgtgg
catctt----cggatgtg-ttatagaccatgt--ctgcata-caatggtt
gggattgaggaactcagtgtgacctttt-aggtttgggggtt--tcgacc
tcacatt-acacact-taggatgctggcat-aatggctttaatcgacccg
tcttgaaacacgg-accaaggagtctaacatgcatgcaagtgtttgggtg
gaaaacccaagcgcgtaatgaaagtgaaagttgagaacc-ctgtta----
----tggggtgcatcgacgcccggcccagacc---tttt-gtgacggacc
tgcggtagagcatgtatgtt-ggg-acccgaaagatggtgaactatgcct
gaata-gggtgaagccagaggaaactctggtggaagctcgtagcgattct
gacgtgcaaatcgatcgtcgaatttgggtata
>K(M)143730 Clavaria atroumbrina-United Kingdom
cccctagtaactgcgagtgaagagggaaaagctcaaatttaaaatctggc
a-gtca-----------aatggctgtccgagttgtaaattagagaagtg-
ctatccgtgc--tggc--ctgcgcaaaagtcccttggaaaagggcatcat
agagggtgacaatcccgtctttggtgcagatc-accagtgct-gttgtga
tgcgctctcgatgagtcgagttgtttgggaatgcagctctaaatgggtgg
taaattccatctaaagctaaatatgggcgagaaaccgatagcgaacaagt
accgtgagggaaagatgaaaaggactttgaaaagagagttaaacagtacg
tgaaattgttgaaa-gggaaacgcttgaagtc--ag-tcttatccctca-
ggaatcaacccacc-c---att-gggtaaggtgcacttcctg--ttggat
gggtcagcatcaatttt-gatcattggaaaaaggat-ttgg-gaatgtga
catctt----cggatgtg-ttatagaccaagt--ctgtata-cagtgatt
gggattgaggaactcagtgtgaccttt---ggtttgggggct--ttggcc
tcacatcaacgcact-taggatgctggcat-aatggctttaatcgacccg
tcttgaaacacgg-accaaggagtctaacatgcatgcaagtgtttgggtg
gaaaacccaagcgcgtaatgaaagtgaaagttgagaacc-ctgtta----
----tggggtgcatcgatgcccggtcttgacc---tttt-gtgacggacc
tgcggtagagcatgtatgtt-ggg-acccgaaagatggtgaactatgcct
gaata-gggtgaagccagaggaaactctggtggaagctcgtagcgattct
gacgtgcaaatcgatcgtcgaatttgggtata
>BRACR 13264 Clavaria atrofusca-Norway
cccctagt-actgcgagtgaagagggaagagctcaaattttaaatctggc
a-gtc------------tttggctgtccgagttgtaaattggagaagtg-
tcatctgtgc--tggc--ctgtgtaaaagtctcttggaaaagagcatcat
agagggtgacaatcccgtctttgacacagact-cccagtgc--tttgtga
tgcgctctcaatgagtcgagttgtttgggaatgcagctccaaatgggtgg
taaattccatctaaagctaaatattggcgagagaccgatagcgcacaagt
accgtgagggaaagatgaaaagaactttgaaaagagagttaaacagtatg
tgaaattgttgaaa-gggaaacgcttgaagtc--ag-tc--atcttgga-
gaaatcaacttgat-ct------tggtcaagtgcactttct---ccaaaa
gagtcagcatcaatttt-gaccgttggaaaaaggcc-ttgg-gaatgtgg
catctt----cggatgtg-ttatagaccaggg--ttatata-caatggtt
gggattgaggaaagcagtgtatc---------------------------
--------cacactt-aaggatgctggcat-aatggctttaatcgacccg
tcttgaaacacgg-accaaggagtctaacgtgcatgcaagtgtttgggtg
gaaaacccaagcgcacaatgaaagtgaaagttgagaacc-ttgtca----
----tgaggtgcatcgacgcccggacctgaac---tttt-gggatggatc
tgcggtagagcatgtatgtt-ggg-acccgaaagatggtgaactatgcct
gaata-gggtgaagccagaggaaactctggtggaagctcgtagcgattct
gacgtgcaaatcgatcgttgaatttgggtata
>BIO-Fungi 12566 Clavaria griseobrunnea-Spain
--------------------------------------------------
--------------------------------------------------
--------------------------------------------------
--------------------------------------------------
--------------------------------------------------
--------------------------------------------------
--------------------------------------------------
--------------------------------------------------
--------------------------------------------------
--------------------------------------------------
--------------------------------------------------
--------------------------------------------------
--------------------------------------------------
--------------------------------------------------
--------------------------------------------------
--------------------------------------------------
--------------------------------------------------
--------------------------------------------------
--------------------------------
>ERRO 2014102101/C(F)s/n Clavaria greletii-Spain/Demark
cccccagtaactgcgagtgaagagggaagagctcaaatttaaaatctggc
g-ggg-------------tagcccgtccgagttgtaaattagagaagcg-
tcgtcagcgt--tggc--ctgtgcaaaagtctcttggaaaagagcatcat
agagggtgacaatcccgtgttgggcacagatc-gccaaggcg-tat-tga
tgcgctttcgaagagtcgagttgtttgggaatgcagctctaaatgggtgg
taaattccatctaaagctaaatacaggcgagagaccgatagcgaacaagt
accgtgagggaaagatgaaaagaactttgaaaagagagttaaacagtttg
tgaaattgttgaaa-gggaaacgcttgaagtc--ag-acgtgtctgaca-
gaaatcacccagat-c---------atctggcacactttctg--tcggac
tggtcagcgtcaatttt-gacccgcggacaacgacg-tcgg-gaaggtgg
cacctt----ttggtgtg-ttatagcccgtcg--aagcgga-cgaggatc
aggattgaggaacgcggacggtcgctt-----------------------
----gttgaccgttc-caggacgctggcgt-aatggctttaatcgacccg
tcttgaaacacgg-accaaggagtctaacaggcttgcgagtgtttgggtg
gaaaacccatgcgcgcaatgaaagtgaaagttgagaacc-ctgtcg----
----tggggtgcatcgacgcccggacctgagc---ttct-gcaaaggatc
tgcggtggagcacgcctgtt-ggg-acccgaaagatggtgaactatgcct
gaata-gggtgaagccagaggaaactctggtggaagctcgtagcgattct
gacgtgcaaatcgatcgtcgaatttgggtata
>Ceska06112010 Clavaria neonigrita-Canada
cccccagtaactgcgagtgaagagggaagagctcaaatttaaaatctggc
g-ggg-------------tagcccgtccgagttgtaaattagagaagcg-
tcgtcagcgc--tggc--ctgtgcaaaagtctcttggaaaagagcatcat
agagggtgacaatcccgtgtttggcacagatc-gccagggcg-tgt-tga
tgcgctttcaaagagtcgagttgtttgggaatgcagctctaaatgggtgg
taaattccatctaaagctaaatacaggcgagagaccgatagcgaacaagt
accgtgagggaaagatgaaaagaactttgaaaagagagttaaacagtttg
tgaaattgttgaaa-gggaaacgcttgaagtc--ag-acgtgtctgaca-
gaaatcacccagaa-c---------ctctggcacactttctg--tcggac
tggtcagcgtcaatttt-gacccrcggacaacgacg-tcgg-gaaggtgg
cacctc----agggtgtg-ttatagcccgtcg--aagcgga-cgagggtc
aggattgaggaacgcggacggtcgcttt----------------------
----gttgaccgccc-caggaygctggcgt-aatggctttaatcgacccg
tcttgaaacacgg-accaaggagtctaacaggcttgcgagtgtttgggtg
gaaaacccatgcgcgcaatgaaagtgaaagttgagaacc-ctgtcg----
----tggggtgcatcgacgcccggacctgagc---ttct-gcaaaggatc
tgcggtggagcacgcctgtt-ggg-acccgaaagatggtgaactatgcct
gaata-gggtgaagccagaggaaactctggtggaagctcgtagcgattct
gacgtgcaaatcgatcgtcgaatttgggtata
>JAC15786 Clavaria roseoviolacea-New Zealand
cccccagtaactgcgagtgaagagggaagagctcaaatttaaaatctggc
a-gtc------------tctggctgtccgagttgtaaattagagaagtg-
acatccgcgc--tgga--ctgtgcataagttccttggaaaagggcatcat
agagggtgacaatcccgtcttcagcacagact-cccagggc--tttgtga
tgcactctcgatgagtcgagttgtttgggaatgcagctctaaatgggtgg
taaattccatctaaagctaaatattggcgagaaaccgatagcgcacaagt
accgtgagggaaagatgaaaagaactttgaaaagagagttaaacagtacg
tgaaattgttgaaa-gggaaacgcttgaagtc--ag-tcacatccttca-
gaaatcaacctgac-c---gtt-aggtctggtgcactttctg-tttggat
gggtcagcatcaatttt-gatcattggataaaggct-ttgg-gaatgtgg
catcct----cggatgtg-ttatagcccttggt-tcatatg-caatggtt
gggattgaggaactcggtgtct----------------------------
----ttt-tggcact-taggatgctggcat-aatggctttaatcgacccg
tcttgaaacacgg-accaaggagtctaacatacatgcgagtgtttgagtg
gaaaactcaagcgcacaatgaaagtgaaagttgagaacc-ctgtcg----
----tggggtgcatcgacgcccggacctgacc---tttt-gtgatggacc
tgcggtagagcatgcatgtt-ggg-acccgaaagatggtgaactatgcct
gaata-gggtgaagccagaggaaactctggtggaagctcgtagcgattct
gacgtgcaaatcgatcgtcgaatttgggtata
>JAC14915 Clavaria roseoviolacea-New Zealand
cccccagtaactgcgagtgaagagggaagagctcaaatttaaaatctggc
a-gtc------------tctggctgtccgagttgtaaattagagaagtg-
acatccgcgc--tgga--ctgtgcataagttccttggaaaagggcatcat
agagggtgacaatcccgtcttcagcacagact-cccagggc--tttgtga
tgcgctctcgatgagtcgagttgtttgggaatgcagctctaaatgggtgg
taaattccatctaaagctaaatattggcgagaaaccgatagcgcacaagt
accgtgagggaaagatgaaaagaactttgaaaagagagttaaacagtacg
tgaaattgttgaaa-gggaaacgcttgaagtc--ag-tcacatccttca-
gaaatcaacctgac-c---gtt-aggtctggtgcactttctg-tttggat
gggtcagcatcaatttt-gatcattggataaaggct-ttgg-gaatgtgg
catcct----cggatgtg-ttatagcccttggt-tcatatg-caatggtt
gggattgaggaactcggtgtct----------------------------
----ttt-tggcact-taggatgctggcat-aatggctttaatcgacccg
tcttgaaacacgg-accaaggagtctaacatacatgcgagtgtttgagtg
gaaaactcaagcgcacaatgaaagtgaaagttgagaacc-ctgtcg----
----tggggtgcatcgacgcccggacctgacc---tttt-gtgatggacc
tgcggtagagcatgcatgtt-ggg-acccgaaagatggtgaactatgcct
gaata-gggtgaagccagaggaaactctggtggaagctcgtagcgattct
gacgtgcaaatcgatcgtcgaatttgggtata
>JAC14150 Clavaria subviolacea-New Zealand
cccccagtaactgcgagtgaagagggaagagctcaaatttaaaatctggc
a-gtc------------tctggctgtccgagttgtaaattagagaagtg-
acatccgcgc--tgga--ctgtgcataagttccttggaaaagggcatcat
agagggtgacaatcccgtctttggcacagact-cccagggc--tttgtga
tgcgctctcgatgagtcgagttgtttgggaatgcagctctaaatgggtgg
taaattccatctaaagctaaatattggcgagaaaccgatagcgcacaagt
accgtgagggaaagatgaaaagaactttgaaaagagagttaaacagtacg
tgaaattgttgaaa-gggaaacgcttgaagtc--ag-tcacatccttca-
gaaatcaacctgac-c---gtt-aggtctggtgcactttctg-tttggat
gggtcagcatcaatttt-gatcattggataaaggct-ttgg-gaatgtgg
catcct----tggatgtg-ttatagcccttggt-tcatatg-caatggtt
gggattgaggaactcagtgtct----------------------------
----ttt-tggcact-taggatgctggcat-aatggctttaatcgacccg
tcttgaaacacgg-accaaggagtctaacatacatgcgagtgtttgagtg
gaaaactcaagcgcataatgaaagtgaaagttgagaacc-ctgtcg----
----tggggtgcatcgacgcccggacctgacc---tttt-gtgatggacc
tgcggtagagcatgcatgtt-ggg-acccgaaagatggtgaactatgcct
gaata-gggtgaagccagaggaaactctggtggaagctcgtagcgattct
gacgtgcaaatcgatcgtcgaatttgggtata
>JAC15834 Clavaria alboglobospora-New Zealand
cccccagtaactgcgagtgaagagggaagagctcaaatttaaaatctggc
a-gtc------------tctggctgtccgagttgtaaattagagaagtg-
ttatccgcgc--tgga--ctgtgcataagttccttggaaaagggcatcat
agagggtgacaatcccgtctttggcacagact-cccagggc--tttgtga
tgcgctctcgatgagtcgagttgtttgggaatgcagctctaaatgggtgg
taaattccatctaaagctaaatattggcgagaaaccgatagcgcacaagt
accgtgagggaaagatgaaaagaactttgaaaagagagttaaacagtacg
tgaaattgttgaaa-gggaaacgcttgaagtc--ag-tcgcatccttca-
gaaatcaacctgac-c---gtt-aggtctggcgcactttctg-tttggat
gggtcagcatcaatttt-gatcattggataaaggct-ttgg-gaatgtgg
catcct----cggatgtg-ttatagcccttggt-tcatatg-caatggtt
gggattgaggaactcggtgtc-----------------------------
----ttt-tagcact-taggatgctggcat-aatggctttaatcgacccg
tcttgaaacacgg-accaaggagtctaacatacatgcgagtgtttgagtg
gaaaactcaagcgcacaatgaaagtgaaagttgagaacc-ctgtcg----
----tggggtgcatcgacgcccggacctgacc---tttt-gtgatggacc
tgcggtagagcatgcatgtt-ggg-acccgaaagatggtgaactatgcct
gaata-gggtgaagccagaggaaactctggtggaagctcgtagcgattct
gacgtgcaaatcgatcgtcgaatttgggtata
>PBM3373 Clavaria stegasauroides-Australia
cccccagtaactgcgagtgaagagggaagagctcaaatttaaaatctggc
g-gcc------------tttggctgtccgagttgtaaattagagaagtg-
ttatccgcgc--tgga--ctgtgcataagttccttggaaaagggcatcat
agagggtgacaatcccgtctttggcacagact-accagggct-tttgtga
tacgctctcgatgagtcgagttgtttgggaatgcagctctaaatgggtgg
taaattccatctaaagctaaatattggcgagaaaccgatagcgcacaagt
accgtgagggaaagatgaaaagaactttgaaaagagagttaaacagtacg
tgaaattgttgaaa-gggaaacgcttgaagtc--ag-tcacattcttca-
gaaatcaacctgac-c---ttt---gtctggtgcactttctg-tttggat
gggtcagcatcaatttt-gatcattggataaaggct-gtgg-gaatgtgg
catctt----cggatgtg-ttatagaccatggt-tcagaca-caatggtt
gggattgaggaactcggtgc------------------------------
----ttt-ggcattc-aaggatgctgacat-aatggctttaatcgacccg
tcttgaaacacgg-accaaggagtctaacatacatgcgagtgtttgagtg
gaaaactcaagcgcacaatgaaagtgaaagttgagaacc-ctgtcg----
----tggggtgcatcgacgcccggacctgacc---tttt-gtgatggacc
tgcggtagagcatgcatgtt-ggg-acccgaaagatggtgaactatgcct
gaata-gggtgaagccagaggaaactctggtggaagctcgtagcgattct
gacgtgcaaatcgatcgtcgaatttgggtata
>JAC14852 Clavaria stegasauroides-New Zealand
cccccagtaactgcgagtgaagagggaagagctcaaatttaaaatctggc
g-gcc------------tttggctgtccgagttgtaaattagagaagtg-
ttatccgcgc--tgga--ctgtgcataagttccttggaaaagggcatcat
agagggtgacaatcccgtctttggcacagact-accagggct-tttgtga
tacgctctcgatgagtcgagttgtttgggaatgcagctctaaatgggtgg
taaattccatctaaagctaaatattggcgagaaaccgatagcgcacaagt
accgtgagggaaagatgaaaagaactttgaaaagagagttaaacagtacg
tgaaattgttgaaa-gggaaacgcttgaagtc--ag-tcacattcttca-
gaaatcaacctgac-c---ttt---gtctggtgcactttctg-tttggat
gggtcagcatcaatttt-gatcattggataaaggct-gtgg-gaatgtgg
catctt----cggatgtg-ttatagaccatggt-tcagaca-caatggtt
gggattgaggaactcggtgc------------------------------
----ttt-ggcattc-aaggatgctgacat-aatggctttaatcgacccg
tcttgaaacacgg-accaaggagtctaacatacatgcgagtgtttgagtg
gaaaactcaagcgcacaatgaaagtgaaagttgagaacc-ctgtcg----
----tggggtgcatcgacgcccggacctgacc---tttt-gtgatggacc
tgcggtagagcatgcatgtt-ggg-acccgaaagatggtgaactatgcct
gaata-gggtgaagccagaggaaactctggtggaagctcgtagcgattct
gacgtgcaaatcgatcgtcgaatttgggtata
>JAC16538 Clavaria megaspinosa-New Zealand
cccccagtaactgcgagtgaagagggaagagctcaaatttaaaatctggc
aggcc------------cttggctgtccgagttgtaaattagagaagtg-
ctatccgcgc--tgga--ctgtgcataagttccttggaaaagggcatcat
agagggtgacaatcccgtctttggcacagact-accagggct-tttgtga
tgcgctctcgatgagtcgagttgtttgggaatgcagctctaaatgggtgg
taaattccatctaaagctaaatattggcgagaaaccgatagcgcacaagt
accgtgagggaaagatgaaaagaactttgaaaagagagttaaacagtacg
tgaaattgttgaaa-gggaaacgcttgaagtc--ag-tcgcatccttca-
gaaatcaacctggc-c---gtt-aggtctggtgcactttctg-tttggat
gggtcagcatcaatttt-gatcattggataaaggct-ttgg-gaatgtgg
catctt----cggatgtg-ttataacccaaggt-tcacacg-caatggtt
gggattgaggaactcagtgc------------------------------
----ttc-tagcact-caggatgctgacat-aatggctttaatcgacccg
tcttgaaacacgg-accaaggagtctaacatacatgcgagtgtttgagtg
aaaaactcaagcgcacaatgaaagtgaaagttgagaacc-ctgtcg----
----tggggtgcatcgacgcccggacctgacc---tttt-gtgatggacc
tgcggtagagcatgcatgtt-ggg-acccgaaagatggtgaactatgcct
gaata-gggtgaagccagaggaaactctggtggaagctcgtagcgattct
gacgtgcaaatcgatcgtcgaatttgggtata
>JAC14897 Clavaria megaspinosa-New Zealand
cccccagtaactgcgagtgaagagggaagagctcaaatttaaaatctggc
aggcc------------cttggctgtccgagttgtaaattagagaagtg-
ctatccgcgc--tgga--ctgtgcataagttccttggaaaagggcatcat
agagggtgacaatcccgtctttggcacagact-accagggct-tttgtga
tgcgctctcgatgagtcgagttgtttgggaatgcagctctaaatgggtgg
taaattccatctaaagctaaatattggcgagaaaccgatagcgcacaagt
accgtgagggaaagatgaaaagaactttgaaaagagagttaaacagtacg
tgaaattgttgaaa-gggaaacgcttgaagtc--ag-tcgcatccttca-
gaaatcaacctggc-c---gtt-aggtctggtgcactttctg-tttggat
gggtcagcatcaatttt-gatcattggataaaggct-ttgg-gaatgtgg
catctt----cggatgtg-ttataacccaaggt-tcacacg-caatggtt
gggattgaggaactcagtgc------------------------------
----ttc-tagcact-caggatgctgacat-aatggctttaatcgacccg
tcttgaaacacgg-accaaggagtctaacatacatgcgagtgtttgagtg
aaaaactcaagcgcacaatgaaagtgaaagttgagaacc-ctgtcg----
----tggggtgcatcgacgcccggacctgacc---tttt-gtgatggacc
tgcggtagagcatgcatgtt-ggg-acccgaaagatggtgaactatgcct
gaata-gggtgaagccagaggaaactctggtggaagctcgtagcgattct
gacgtgcaaatcgatcgtcgaatttgggtata
>PDD 111979 Clavaria gibbsiae-New Zealand
cccccagtaactgcgagtgaagagggaagagctcaaatttaaaatctggc
a-gtc------------tctggctgtccgagttgtaaattagagaagtg-
ttatccgcgc--tgga--ctgtgcataagttccttggaaaagggcatcat
agagggtgacaatcccgtctttggcacagact-cccagggc--tttgtga
tgcgctctcgatgagtcgagttgtttgggaatgcagctctaaatgggtgg
taaattccatctaaagctaaatattggcgagaaaccgatagcgcacaagt
accgtgagggaaagatgaaaagaactttgaaaagagagttaaacagtacg
tgaaattgttgaaa-gggaaacgcttgaagtc--ag-tcgcatccttca-
gaaatcaacctgac-c---gtt-aggtctggtgcactttctg-tttggat
gggtcagcatcaatttt-gatcattggataaaggct-ttgg-gaatgtgg
catctt----yggatgtg-ttatagccctcggt-tcataca-caatggtt
gggattgaggaactcagtgcc-----------------------------
----ttt-tggcact-taggatgctggcat-aatggctttaatcgacccg
tcttgaaacacgg-accaaggagtctaacatacatgcgagtgtttgagtg
gaaaactcaagcgcacaatgaaagtgaaagttgagaacc-ctgtcg----
----tggggtgcatcgacgcccggacctgacc---tttt-gtgatggacc
tgcggtagagcatgcatgtt-ggg-acccgaaagatggtgaactatgcct
gaata-gggtgaagccagaggaaactctggtggaagctcgtagcgattct
gacgtgcaaatcgatcgtcgaatttgggtata
>TENN026785 Clavaria californica-USA
--------------------------------------------------
--------------------------------------------------
--------------------------------------------------
--------------------------------------------------
--------------------------------------------------
--------------------------------------------------
--------------------------------------------------
--------------------------------------------------
--------------------------------------------------
--------------------------------------------------
--------------------------------------------------
--------------------------------------------------
--------------------------------------------------
--------------------------------------------------
--------------------------------------------------
--------------------------------------------------
--------------------------------------------------
--------------------------------------------------
--------------------------------
>AMB 18558 Clavaria californica-Italy
--------------------------------------------------
--------------------------------------------------
--------------------------------------------------
--------------------------------------------------
--------------------------------------------------
--------------------------------------------------
--------------------------------------------------
--------------------------------------------------
--------------------------------------------------
--------------------------------------------------
--------------------------------------------------
--------------------------------------------------
--------------------------------------------------
--------------------------------------------------
--------------------------------------------------
--------------------------------------------------
--------------------------------------------------
--------------------------------------------------
--------------------------------
>TENN042411 Clavaria ypsilonidia-New Zealand
cccctagtaactgcgagtgaagagggaagagctcaaatttaaaatctggc
g-gtc------------tctggctgtccgagttgtaaattagagaagtg-
ctatccgcgc--tgga--ctgtgcataagttccttggaaaagggcatcat
agagggtgacaatcccgtctttggcacagact-accagggc--tttgtga
tacgctctcaatgagtcgagttgtttgggaatgcagctctaaatgggtgg
taaattccatctaaagctaaatattggcgagaaaccgatagcgcacaagt
accgtgagggaaagatgaaaagaactttgaaaagagagttaaacagtacg
tgaaattgttgaaa-gggaaatgcttgaagtc--ag-tcacatccttca-
gaaatcaacctgat-c---att-aggtctggtgcactttctg-tttggat
gggtcagcatcaatttt-gatcattggataaaggac-ttgg-gaatgtgg
cattct----tggatgtg-ttatagccctt-gt-tcatata-cagtggtt
gggattgaggaactcagtgc------------------------------
----tct-t-gtact-caggatgctggcat-aatggctttaatcgacccg
tcttgaaacacgg-accaaggagtctaacatacatgcaagtgtttgagtg
aaaaactcaggcgcacaatgaaagtgaaagttgagaacc-ctgtcg----
----tggggtgcatcgacgcccggacctgacc---tttt-gtgatggacc
tgcggtagagcatgcatgtt-ggg-acccgaaagatggtgaactatgcct
gaata-gggtgaagccagaggaaactctggtggaagctcgtagcgattct
gacgtgcaaatcgatcgtcgaatttgggtata
>PDD 46673 Clavaria ypsilonidia-New Zealand
cccctagtaactgcgagtgaagagggaagagctcaaatttaaaatctggc
g-gtc------------tctggctgtccgagttgtaaattagagaagtg-
ctatccgcgc--tgga--ctgtgcataagttccttggaaaagggcatcat
agagggtgacaatcccgtctttggcacagact-accagggc--tttgtga
tacgctctcaatgagtcgagttgtttgggaatgcagctctaaatgggtgg
taaattccatctaaagctaaatattggcgagaaaccgatagcgcacaagt
accgtgagggaaagatgaaaagaactttgaaaagagagttaaacagtacg
tgaaattgttgaaa-gggaaatgcttgaagtc--ag-tcacatccttca-
gaaatcaacctgat-c---att-aggtctggtgcactttctg-tttggat
gggtcagcatcaatttt-gatcattggataaaggac-ttgg-gaatgtgg
cattct----tggatgtg-ttatagccctt-gt-tcatata-cagtggtt
gggattgaggaactcagtgc------------------------------
----tct-t-gtact-caggatgctggcat-aatggctttaatcgacccg
tcttgaaacacgg-accaaggagtctaacatacatgcaagtgtttgagtg
aaaaactcaggcgcacaatgaaagtgaaagttgagaacc-ctgtcg----
----tggggtgcatcgacgcccggacctgacc---tttt-gtgatggacc
tgcggtagagcatgcatgtt-ggg-acccgaaagatggtgaactatgcct
gaata-gggtgaagccagaggaaactctggtggaagctcgtagcgattct
gacgtgcaaatcgatcgtcgaatttgggtata
>TENN043686 Clavaria echino-olivacea-New Zealand
cccctagtaactgcgagtgaagagggaagagctcaaatttaaaatctggc
a-gtc------------cttggctgtccgagttgtaaattagagaagtg-
ttatccgtgc--tgga--ctgtgcataagttccttggaaaagggcatcat
agagggtgacaatcccgtctttggcacagact-accagggc--tttgtga
tacgctctcaatgagtcgagttgtttgggaatgcagctctaaatgggtgg
taaattccatctaaagctaaatattggtgagaaaccgatagcgcacaagt
accgtgagggaaagatgaaaagaactttgaaaagagagttaaacagtacg
tgaaattgttgaaa-gggaaacgcttgaagtc--ag-tcacatccttca-
gaaatcaacctgat-c---ttt-aggtctggtgcactttctg-tttggat
gggtcagcatcaatttt-gatcattggataaaggac-ttgg-gaatgtgg
cattct----tggatgtg-ttatagccctt-gt-tcataca-cagtggtt
gggattgaggaactcagtgc------------------------------
----tct-t-gtact-caggatgctggcat-aatggctttaattgacccg
tcttgaaacacgg-accaaggagtctaacatacatgcgagtgtttgagtg
aaaaactcaggcgcacaatgaaagtgaaagttgagaacc-ctgtcg----
----tggggtgcatcgacgcccggacctgacc---tttt-gtgatggacc
tgcggtagagcatgcatgtt-ggg-acccgaaagatggtgaactatgcct
gaata-gggtgaagccagaggaaactctggtggaagctcgtagcgattct
gacgtgcaaatcgatcgtcgaatttgggtata
>JAC14916 Clavaria redoleoalii-New Zealand
cccctagtaactgcgagtgaagagggaagagctcaaatttaaaatctggc
a-gtc------------tctggctgtccgagttgtaaattagagaagcg-
ttatccgcgc--tgga--ctgtgcataagttccttggaaaagggcatcat
agagggtgacaatcccgtctttggcacagact-cccagggct-tttgtga
tgcgctctcaatgagtcgagttgtttgggaatgcagctctaaatgggtgg
taaattccatctaaagctaaatattggcgagaaaccgatagcgcacaagt
accgtgagggaaagatgaaaagaactttgaaaagagagttaaacagtacg
tgaaattgttgaaa-gggaaacgcttgaagtc--ag-tcgcatccttca-
gaaatcaacctgac-c---gtt-aggtctggcgcactttctg-tttggat
gggtcagcatcaatttt-gatcattggataaaggcc-ttgg-gaacgtgg
catctt----tggatgtgtttatagaccatggt-tcataca-cagtggtt
gggattgaggaactcagtgc------------------------------
----ttt-tagcact-caggatgctggcat-aatggctttaatcgacccg
tcttgaaacacgg-accaaggagtctaacatacatgcgagtgtttgagtg
gaaaactcaagcgcacaatgaaagtgaaagttgagaacc-ctgtcg----
----tggggtgcatcgacgcccggacctgacc---tttt-gtgatggacc
tgcggtagagcatgcatgtt-ggg-acccgaaagatggtgaactatgcct
gaata-gggtgaagccagaggaaactctggtggaggctcgtagcgattct
gacgtgcaaatcgatcgtcgaatttgggtata
>JAC14917 Clavaria redoleoalii-New Zealand
cccccagtaactgcgagtgaagagggaagagctcaaatttaaaatctggc
g-gtc------------tctggctgtccgagttgtaaattagagaagcg-
ttat-cgtgc--tgga--ctgtgcataagttccttggaaaagggcatcat
agagggtgacaatcccgtctttggcacagact-cccagggct-tttgtga
tgcgctctcgatgagtcgagttgtttgggaatgcagctctaaatgggtgg
taaattccatctaaagctaaatattggcgagaaaccgatagcgcacaagt
accgtgagggaaagatgaaaagaactttgaaaagagagttaaacagtacg
tgaaattgttgaaa-gggaaacacttgaagtc--ag-tcgcatccttca-
gaaatcaacctgac-c---gtt-aggtctggtgcactttctg-tttggat
gggtcagcatcaatttt-gatcattggagaaaggcc-ttgg-gaacgtga
catctt----tggatgtgtttatagcccttggt-tcataca-cagtggtt
gggattgaggaactcagtgc------------------------------
----ttt-cagcact-caggatgctggcat-aatggctttaattgacccg
tcttgaaacacgg-accaaggagtctaacatacatgcgagtgtttgagtg
gaaaactcgagcgcacaatgaaagtgaaagttgagaacc-ctgtcg----
----tagggtgcatcgacgcccggacctgacc---tttt-gtgatggacc
tgcggtagagcatgcatgtt-ggg-acccgaaagatggtgaactatgcct
gaata-gggtgaagccagaggaaactctggtggaagctcgtagcgattct
gacgtgcaaatcgatcgtcaaatttgggtata
>JMB08181001 Clavaria fuscata-USA
cccttagtaactgcgagtgaagagggaagagctcaaatttaaaatcgggc
a--------------------tctgtccgagttgtaaattagagaagtg-
ttatctgcgc--tgaa--ctgtgcataagtctcttggaaaagggcatcat
agagggtgacaatcccgtctttggcacagact-ctcagggc--tttgtga
tgcactctcaatgagtcgagttgtttgggaatgcagctctaaatgggtgg
taaattccatctaaagctaaatattggcgagaaaccgatagcgcacaagt
accgtgagggaaagatgaaaagtactttgaaaagagagttaaacagtacg
tgaaattgttgaaa-gggaaacacttgaagtc--ag-acatgtccttca-
gaaatcaacctgac-c---gtc-aggtctggtgcactttctg-tttggat
gggtcagcatcaatttt-gatcattggacaaaggtt-aagg-gaaagtgg
catctt----tggatgtg-ttatagcccttgg--tcatata-caatggtt
gggattgaggattgcagtgct-----------------------------
----ttc-gggtact-aaggatgctggcat-aatggctttaattgacccg
tcttgaaacacgg-accaaggagtctaacatacatgcgagtgtttgagtg
gaaaactcagacgcacaatgaaagtgaaagttgagaacc-ctgtca----
----tggggtgcatcgacgcccggacctgacc---tttt-gtgatggacc
tgcggtagagcatgcatgtt-ggg-acccgaaagatggtgaactatgcct
gaata-gggtgaagccagaggaaactctggtggaagctcgtagcgattct
gacgtgcaaatcgatcgtcaaatttgggtata
>ARAN-Fungi 11295 Clavaria tenuipes-Spain
cccccagtaactgcgagtgaagagggaagagctcaaatttagaatctggc
a-gtc------------tttggctgtccgagttgtaaattagagaagtg-
ttatccgcgc--tgg---ctgtgcataagtctcttggaaaagggcatcat
agagggtgacaatcccgtctttggcacagact-accagggct-tttgtga
tacgctctcgatgagtcgagttgtttgggaatgcagctctaaatgggtgg
taaattccatctaaagctaaatattggcgagagaccgatagcgcacaagt
accgtgagggaaagatgaaaagaactttgaaaagagagttaaacagtacg
tgaaattgttgaaa-gggaaacgcttgaagtc--ag-tcacatccttca-
gaaatcaacctgac-c---gtc-aggtctggtgtactttctg-tttggat
gggtcagcatcaatttt-gatcattggataaaggcc-ttgg-gaaagtgg
catctc----cggatgtg-ttatagcccatggt-tcataca-cagtggtt
gggattgaggaactctgtgct-----------------------------
----ttt-ttgcactacaggatgctggcat-aatggctttaatcgacccg
tcttgaaacacgg-accaaggagtctaacatacatgcgagtgtttgagtg
gaaaactcaagcgcgcaatgaaagtgaaagttgagaacc-ctgtcg----
----tggggtgcatcgacgcccggacctgacc---tttt-gtgatggacc
tgcggtagagcatgcatgtt-ggg-acccgaaagatggtgaactatgcct
gaata-gggtgaagccagaggaaactctggtggaagctcgtagcgattct
gacgtgcaaatcgatcgtcgaatttgggtata
>IHI-19Cla01 Clavaria stellifera-Germany
cccccagtaactgcgagtgaagagggaaaagctcaaatttaaaatctggc
a-gtc------------tttggctgtccgagttgtaaattagagaagcg-
ttatccgcac--tggc--ctgtgcataagtctcttggaaaagggcatcat
agagggtgacaatcccgtctttggcacagatt-accagggct-tttgtga
tgcgctctcaatgagtcgagttgtttgggaatgcagctctaaatgggtgg
taaattccatctaaagctaaatattggcgagagaccgatagcgcacaagt
accgtgagggaaagatgaaaagaactttgaaaagagagttaaacagtacg
tgaaattgttgaaa-gggaaacgcttgaagtc--ag-tcacatccttca-
gaaatcaaccagat-ca--att-tggtttggtgcactttctg-tttggat
gggtcagcatcaatttt-gaccattggataaagacc-ttgg-gaaagtga
catctc----tggatgtg-ttatagcccttggt-tcagatg-cagtggtt
gggattgaggaatgcagtact-----------------------------
----ttc-atgtgct-caggatgctggcat-aatggctttaatcgacccg
tcttgaaacacgg-accaaggagtctaacatacatgcaagtgtttgagtg
gaaaactcaggcgcgcaatgaaagtgaaagttgagaacc-ctgtcg----
----tggggtgcatcgacgcccggacctgacc---tttt-gtgatggacc
tgcggtagagcatgcatgtt-ggg-acccgaaagatggtgaactatgcct
gaata-gggtgaagccagaggaaactctggtggaggctcgtagcgattct
gacgtgcaaatcgatcgtcaaatttgggtata
>PDD 82582 Clavaria musculospinosa-New Zealand
cccccagtaactgcgagtgaagagggaagagctcaaatttaaaatctggc
a-gcc------------tttcgctgtccgagttgtaaattagagaagcg-
ttatccgcgc--tggc--ctgtgcataagtctcttggaaaagagcatcgt
agagggtgacaatcccgtctttggcatggatt-accagggct-tttgtga
tacgctctcgatgagtcgagttgtttgggaatgcagctctaaatgggtgg
taaattccatctaaagctaaatattggcgagagaccgatagcgcacaagt
accgtgagggaaagatgaaaagaactttgaaaagagagttaaacagtacg
tgaaattgttgaaa-gggaaacgcttgaagtc--ag-tcgcatccttca-
gaaatcaacctgac-cg-atct-aggtctcgtgcactttctg-tttggat
gggtcagcatcaatttt-gaccgttggacaaagact-ttgg-gaaagtgg
catctc----cggatgtg-ttatagcccttgga-tcacata-cagcggtt
gggattgaggaactccacgtccctcgg-----------------------
--------gactgtg-caggatgctggcat-aatggctttaatcgacccg
tcttgaaacacgg-accaaggagtctaacatacatgcgagtgtttgagtg
gaaaactcgagcgcgcaatgaaagtgaaagttgagaacc-ctgtcg----
----tggggtgcatcgatgcccggacctgacc---ttct-gtgacggacc
tgcggtagagcatgcatgtt-ggg-acccgaaagatggtgaactatgcct
gaata-gggtgaagccagaggaaactctggtggaagctcgtagcgattct
gacgtgcaaatcgatcgtcgaatttgggtata
>TENN063740 Clavaria flavipes-United Kingdom
cccctagtaactgcgagtgaagagggaagagctcaaatttaaaatctgtc
a-gtt------------tttagctgaccgagttgtaaattagagaagtg-
ctatcagcgc--tggc--ctgtgcaaaagtctcttggaaaagagcatcat
agagggtgacaatcccgtctttggtacagagc-tccagggc--tacatga
tgtgctctcaatgagtcgagttgtttgggaatgcagctctaaatgggtgg
taaattccatctaaagctaaatattggcgagaaaccgatagcgcacaagt
accgtgagggaaagatgaaaagaactttgaaaagagagttaaacagtacg
tgaaattgttgaaa-gggaaacgcttgaagtc--ag-tcgtgtccttca-
gaaatcaacctgac-t-----t-tggtctggcttattttctg--ttggat
gggtcagcatcaatttt-gatcattggataaagacc-ttgg-gaaagtgg
catctc----cggatgtg-ttatagccctggga-tcacata-caatggtt
gggattgaggaactcagtgtgaatttg--ggg-------------tatac
tcacaac-acgcact-taggatgctggcat-aatggctttaatcgacccg
tcttgaaacacgg-accaaggagtctaacatacatgcgagtgtttgggtg
gaaaactcaagcgcgtaatgaaagtgaaagttgagaacc-ctgtcg----
----tggggtgcatcgacgcccggacctgacc---tttt-gtgatggacc
tgcggtagagcatgcatgtt-ggg-acccgaaagatggtgaactatgcct
gaata-gggtgaagccagaggaaaccctggtggaagctcgtagcgattct
gacgtgcaaatcgatcgtcgaatttgggtata
>BRACR15121 Clavaria flavipes-Slovakia
nnnnnnnnnactgcgagtgaagagggaagagctcaaatttaaaatctgtc
a-gtt------------tttagctgaccgagttgtaaattagagaagtg-
ctatcagcgc--tggc--ctgtgcaaaagtctcttggaaaagagcatcat
agagggtgacaatcccgtctttggtacagagc-tccagggc--tacatga
tgtgctctcaatgagtcgagttgtttgggaatgcagctctaaatgggtgg
taaattccatctaaagctaaatattggcgagaaaccgatagcgcacaagt
accgtgagggaaagatgaaaagaactttgaaaagagagttaaacagtacg
tgaaattgttgaaa-gggaaacgcttgaagtc--ag-tcgtgtccttca-
gaaatcaacctgac-t-----t-tggtctggcttactttctg--ttggat
gggtcagcatcaatttt-gatcattggataaagacc-ttgg-gaaagtgg
catctc----cggatgtg-ttatagccctggga-tcacata-caatggtt
gggattgaggaactcagtgtgaatttg--ggg-------------tatac
tcacaac-acgcact-taggatgctggcat-aatggctttaatcgacccg
tcttgaaacacgg-accaaggagtctaacatacatgcgagtgtttgggtg
gaaaactcaagcgcgtaatgaaagtgaaagttgagaacc-ctgtcg----
----tggggtgcatcgacgcccggacctgacc---tttt-gtgatggacc
tgcggtagagcatgcatgtt-ggg-acccgaaagatggtgaactatgcct
gaata-gggtgaagccagaggaaaccctggtggaagctcgtagcgattct
gacgtgcaaatcgatcgtcgaatttgggtata
>BRACR12807 Clavaria straminea-Slovakia
cccctagtaactgcgagtgaagagggaagagctcaaatttaaaatctgtc
a-gtt------------tttagctgaccgagttgtaaattagagaagtg-
ctatcagcgc--tggc--ctgtgcaaaagtctcttggaaaagagcatcat
agagggtgacaatcccgtctttggtacagagc-tccagggc--tacatga
tgtgctctcaatgagtcgagttgtttgggaatgcagctctaaatgggtgg
taaattccatctaaagctaaatattggcgagaaaccgatagcgcacaagt
accgtgagggaaagatgaaaagaactttgaaaagagagttaaacagtacg
tgaaattgttgaaa-gggaaacgcttgaagtc--ag-tcgtgtccttca-
gaaatcaacctgac-t-----t-tggtctggcttattttctg--ttggat
gggtcagcatcaatttt-gatcattggataaagacc-ttgg-gaaagtgg
catctc----cggatgtg-ttatagccctggga-tcacata-caatggtt
gggattgaggaactcagtgtgaatttg--ggg-------------tatac
tcacaac-acgcact-taggatgctggcat-aatggctttaatcgacccg
tcttgaaacacgg-accaaggagtctaacatacatgcgagtgtttgggtg
gaaaactcaagcgcgtaatgaaagtgaaagttgagaacc-ctgtcg----
----tggggtgcatcgacgcccggacctgacc---tttt-gtgatggacc
tgcggtagagcatgcatgtt-ggg-acccgaaagatggtgaactatgcct
gaata-gggtgaagccagaggaaaccctggtggaagctcgtagcgattct
gacgtgcaaatcgatcgtcgaatttgggtata
>BRACR13593 Clavaria sphagnicola-Norway
-ccctagtaactgcgagtgaagagggaagagctcaaatttaaaatctgtc
a-gtc------------tttggctgactgagttgtaaattagagaagtg-
ctatcagtgc--tggc--ctgtgcaaaagtctcttggaaaagagcatcat
agagggtgacaatcccgtctttggtacagatc-tccagtgct-tccatga
tgcgctctcgatgagtcgagttgtttgggaatgcagctctaaatgggtgg
taaattccatctaaagctaaatattggcgagaaaccgatagcgcacaagt
accgtgagggaaagatgaaaagaactttgaaaagagagttaaacagtacg
tgaaattgttgaaa-gggaaacgcttgaagtc--ag-tcgcgttcttca-
gaaatcaacctgac-t-----t-tggtctggcttactttctg--ttggat
gggtcagcatcaatttt-gatcgttggataaaggcc-ttgg-gaaagtgg
catctc----cggatgtg-ttatagcccttgga-tcacata-caatggtt
gggattgaggaactcagtgtgaatttg--gagc------------cttgc
tcacaac-acgcact-taggatgctggcat-aatggctttaatcgacccg
tcttgaaacacgg-accaaggagtctaacatacatgcgagtgtttgggtg
gaaaactcaagcgcgcaatgaaagtgaaagttgagaacc-ctgtcg----
----tggggtgcatcgacgcccggacctgacc---tttt-gtgatggacc
tgcggtagagcatgcatgtt-ggg-acccgaaagatggtgaactatgcct
gaata-gggtgaagccagaggaaaccctggtggaagctcgtagcgattct
gacgtgcaaatcgatcgtcgaatttgggtata
>BRNM 747282 Clavaria sphagnicola-Czech Republic
-ccctagtaactgcgagtgaagagggaagagctcaaatttaaaatctgtc
a-gtc------------tttggctgactgagttgtaaattagagaagtg-
ctatcagtgc--tggc--ctgtgcaaaagtctcttggaaaagagcatcat
agagggtgacaatcccgtctttggtacagatc-tccagtgct-tccatga
tgcgctctcgatgagtcgagttgtttgggaatgcagctctaaatgggtgg
taaattccatctaaagctaaatattggcgagaaaccgatagcgcacaagt
accgtgagggaaagatgaaaagaactttgaaaagagagttaaacagtacg
tgaaattgttgaaa-gggaaacgcttgaagtc--ag-tcgcgttcttca-
gaaatcaacctgac-t-----t-tggtctggcttactttctg--ttggat
gggtcagcatcaatttt-gatcgttggataaaggcc-ttgg-gaaagtgg
catctc----cggatgtg-ttatagcccttgga-tcacata-caatggtt
gggattgaggaactcagtgtgaatttg--gagc------------cttgc
tcacaac-acgcact-taggatgctggcat-aatggctttaatcgacccg
tcttgaaacacgg-accaaggagtctaacatacatgcgagtgtttgggtg
gaaaactcaagcgcgcaatgaaagtgaaagttgagaacc-ctgtcg----
----tggggtgcatcgacgcccggacctgacc---tttt-gtgatggacc
tgcggtagagcatgcatgtt-ggg-acccgaaagatggtgaactatgcct
gaata-gggtgaagccagaggaaaccctggtggaagctcgtagcgattct
gacgtgcaaatcgatcgtcgaatttgggtata
>TENN045945 Clavaria globospora-USA
-ccctagtaactgcgagtgaagagggaaaagctcaaatttaaaatctgtc
a-gtc------------tttggctgactgagttgtaaattagagaagtg-
ctatcagtgc--tggc--ctgtgcaaaagtctcttggaaaagagcatcat
agagggtgacaatcccgtctttggtacagatc-tccagtgct-tccatga
tgcactctcgatgagtcgagttgtttgggaatgcagctctaaatgggtgg
taaattccatctaaagctaaatattggcgagaaaccgatagcgcacaagt
accgtgagggaaagatgaaaagaactttgaaaagagagttaaacagtacg
tgaaattgttgaaa-gggaaacgcttgaagtc--ag-tcgtgttcttca-
gaaatcaacctgac-t-----t-tggtctggcttactttctg--ttgaat
gggtcagcatcaatttt-gatcattggataaagacc-ttgg-gaaagtgg
catccc----cggatgtg-ttatagcccttgga-tcacata-caatggtt
gggattgaggaactcagtgtgaatttg--gggc------------tttgc
tcacaac-acgcact-taggatgctggcat-aatggctttaatcgacccg
tcttgaaacacgg-accaaggagtctaacatacatgcgagtgtt------
--------------------------------------------------
--------------------------------------------------
--------------------------------------------------
--------------------------------------------------
--------------------------------
>K(M)126733 Clavaria argillacea-United Kingdom
cccctagtaactgcgagtgaagagggaagagctcaaattt-aaatctgtc
a-gtt------------ct--gctgaccgagttgtaaattagagaagtg-
ctatcagtgc--tggc--ctgtgcaaaagtctcttggaaaagagcatcat
agagggtgacaatcccgtctttggtacagatc-tccagtgct-tccatga
tgtgctctcgatgagtcgagttgtttgggaatgcagctctaaatgggtgg
taaattccatctaaagctaaatattggcgagaaaccgatagcgcacaagt
accgtgagggaaagatgaaaagaactttgaaaagagagttaaacagtacg
tgaaattgttgaaa-gggaaacgcttgaagtc--ag-tcgcattcttca-
gaaatcaacctgac-t-----t-tggtctggcttactttctg--ttggat
gggtcagcatcaatttt-gatcattggataaagccc-ttgg-gaaagtgg
catctc----cggatgtg-ttatagcccttgga-tcacata-caatggtt
gggattgaggaactcagtgtgaatttg--gagc------------tttgc
tcacaac-acgcact-taggatgctggcat-aatggctttaatcgacccg
tcttgaaacacgg-accaaggagtctaacatacatgcgagtgtttgggtg
gaaaactcaagcgcgcaatgaaagtgaaagttgagaacc-ctgtcg----
----tggggtgcatcgacgcccggacctgacc---tttt-gtgatggacc
tgcggtag------------------------------------------
--------------------------------------------------
--------------------------------
>BRACR16025 Clavaria argillacea-Slovakia
cccctagtaactgcgagtgaagagggaagagctcaaatttaaaatctgtc
a-gtt------------ct--gctgaccgagttgtaaattagagaagtg-
ctatcagtgc--tggc--ctgtgcaaaagtctcttggaaaagagcatcat
agagggtgacaatcccgtctttggtacagatc-tccagtgct-tccatga
tgtgctctcgatgagtcgagttgtttgggaatgcagctctaaatgggtgg
taaattccatctaaagctaaatattggcgagaaaccgatagcgcacaagt
accgtgagggaaagatgaaaagaactttgaaaagagagttaaacagtacg
tgaaattgttgaaa-gggaaacgcttgaagtc--ag-tcgcattcttca-
gaaatcaacctgac-t-----t-tggtctggcttactttctg--ttggat
gggtcagcatcaatttt-gatcattggataaagccc-ttgg-gaaagtgg
catctc----cggatgtg-ttatagcccttgga-tcacata-caatggtt
gggattgaggaactcagtgtgaatttg--gagc------------tttgc
tcacaac-acgcact-taggatgctggcat-aatggctttaatcgacccg
tcttgaaacacgg-accaaggagtctaacatacatgcgagtgtttgggtg
gaaaactcaagcgcgcaatgaaagtgaaagttgagaacc-ctgtcg----
----tggggtgcatcgacgcccggacctgacc---tttt-gtgatggacc
tgcggtagagcatgcatgtt-ggg-acccgaaagatggtgaactatgcct
gaata-gggtgaagccagaggaaaccctggtggaagctcgtagcgattct
gacgtgcaaatcgatcgtcgaatttgggtata
>TENN040464 Clavaria citrinorubra-Australia
cccctagtaactgcgagtgaagagggaaaagctcaaatttagaatctgtc
a-gtc-------------ttggctgaccgagttgtaaattagagaagtg-
ctatcagcgc--tggc--ctgtgcaaaagtctcttggaaaagggcatcat
agagggtgacaatcccgtctttggtacagagc-tccagggc--tatatga
tgtgctctcgatgagtcgagttgtttgggaatgcagctctaaatgggtgg
taaattccatctaaagctaaatattggcgagaaaccgatagcgcacaagt
accgtgagggaaagatgaaaagaactttgaaaagagagttaaacagtacg
tgaaattgttgaaa-gggaaacgcttgaagtc--ag-tcgtgtccttca-
gaaatcaacctgac-c-----t-tggtctggcttactttctg--gtggay
gggtcagcatcaatttt-gaccattggataaaggcc-ttgg-gaaagtgg
catctt----cggatgtg-ttatagcccttggt-tcacata-caatggtt
gggattgaggaactcagtgtgaacttg--gggc-----------cttggc
ycacaac-acgcact-taggatgctggcat-aatggctttaatcgacccg
tcttgaaacacgg-accaaggagtctaacatacatgcgagtg--------
--------------------------------------------------
--------------------------------------------------
--------------------------------------------------
--------------------------------------------------
--------------------------------
>TENN043696 Clavaria cupreicolor-New Zealand
nccctagtaactgcgagtgaagagggaaaagctcaaatttaaaatctgtc
a-gtc------------attggctgaccgagttgtaaattagagaagtg-
ctatcagtgc--tggc--ctgtgcaaaagtctcttggaaaagagcatcat
agagggtgacaatcccgtctttggtacagaac-tccagtgct-ttcatga
tgtgctctcgatgagtcgagttgtttgggaatgcagctctaaatgggtgg
taaattccatctaaagctaaatattggcgagaaaccgatagcgcacaagt
accgtgagggaaagatgaaaagaactttgaaaagagagttaaacagtacg
tgaaattgttgaaa-gggaaacgcttgaagtc--ag-tcatgttcttca-
gaaatcaacctgac-t-----t-tggtctggcttattttctg--ttgaat
gggtcagcatgaatttt-gactgttggataaaggcc-ttgg-gaaagtag
catctc----tggatgtg-ttatagcccttgga-tcacatg-caatggtt
gggattgaggaactcagtgtgaaattg--gggc-----------ttttgc
tcacaac-acgcact-taggatgctggcat-aatggctttaatcgacccg
tcttgaaacacgg-accaaggagtctaacatacatgcaagtgtttgggtg
gaaaactcaagcgcgcaatgaaagtgaaagttgagaacc-ctgtcg----
----tggggtgcatcgacgcccggacctgagc---tttt-gtgatggatc
tgcggtagagcatgcatgtt-ggg-acccgaaagatggtgaactatgcct
gaata-gggtgaagccagaggaaaccctggtggaagctcgtagcgattct
gacgtgcaaatcgatcgtcgaatttgggtata
>BIO-Fungi 12762 Clavaria crosslandii-Spain
--------------------------------------------------
--------------------------------------------------
--------------------------------------------------
--------------------------------------------------
--------------------------------------------------
--------------------------------------------------
--------------------------------------------------
--------------------------------------------------
--------------------------------------------------
--------------------------------------------------
--------------------------------------------------
--------------------------------------------------
--------------------------------------------------
--------------------------------------------------
--------------------------------------------------
--------------------------------------------------
--------------------------------------------------
--------------------------------------------------
--------------------------------
>AMB 18346 Clavaria messapica f. alborosea-Italy
nnnntagtaactgcgagtgaagagggaagagctcaaatttaaaatctgat
g-gtcaa----------tttggctgtccgagttgtaagttagagaagcg-
ttatccgcgc--tggc--ctgtgcaaaagtctcttggaaaagggcatcat
agagggtgacaatcccgtctttggcacagatc-accagggct-ttagtga
tgcgctctcgatgagtcgagttgtttgggaatgcagctctaaatgggtgg
taaattccatctaaagctaaatattggcgagaaaccgatagcgcacaagt
accgtgagggaaagatgaaaagaactttgaaaagagagtcaaacagtacg
tgaaattgttgaaa-gggaaacgcttgaagtc--ag-tcacatcctttg-
gaaatcaacttgactt---ttt-tggttgagtgcactttcca-tttggat
gggtcagcatcaatttt-gactgtcagataaagacc-ttgg-gaaagtga
catcattt--atgatgtg-ttatagccctaggt-tcagata-tgacagtt
gggattgaggaactcgaaaagacattc--ttg------------------
--------tcttttc-taggatgctggcataaatggctttaatcgacccg
tcttgaaacacgg-accaaggagtctaacatgcatgcgagtgtttgggtg
gaaaactcttgcgcgtaatgaaagtgaaagttgggaacc-ctgtcg----
----tggggtgcaccgacgcccggacctgacc---tttt-gtgagggacc
tgcggtagagcatgtatgtt-ggg-acccgaaagatggtgaactatgcct
gaata-gggtgaagccagaggaaact------------------------
--------------------------------
>AMB 18345 Clavaria incarnata-Italy
nccctagtaactgcgagtgaagagggaagagctcaaatttaaaatctgac
a-ggtcatcc-----ctttgaccggtccgagttgtaagttagagaagcgt
ttatccgcgc--cagc--ctgtgcaaaagtctcttggaaaagggcatcat
agagggtgacaatcccgtctttggcacagata-actggggct-tttgtga
tgcgctctcgatgagtcgagttgtttgggaatgcagctctaaacgggtgg
taaattccatctaaagctaaatattggcgagagaccgatagcgcacaagt
accgtgagggaaagatgaaaagaactttgaaaagagagtcaaacagtacg
tgaaattgttgaaa-gggaaacgcttgaagtc--ag-tcgcgtcctttg-
caaatcaacttgac-c---ttc-tggttgagtgcactttcca-tttggac
gggtcagcatcaatttt-gaccgtcagataaagacctttgg-gaaagtga
cattctttattggatgtg-ttatagccctgggt-tcagata-tgacggat
gggattgaggaactcggaagaccgtcc--ttcttggatgg----------
--------atctttc-taggatgctggcataaatggctttaatcgacccg
tcttgaaacacgg-accaaggagtctaacgtgcatgcgagtgtttgggtg
gaaaacccaagcgcgtaatgaaagtgaaagttgggaacc-ttgtca----
----tggggtgcaccgacgcccggacctgatc---tttt-gtgaaggacc
tgcggtagagcatgtatgtt-ggg-acccgaaagatggtgaactatgcct
gaata-gggtgaagccagaggaaactctggtggaggctcgtagcgattct
gacgtgcaaatcgatcgtcgaatttgggtata
>MA53113 Clavaria incarnata-Spain
cccctagtaactgcgagtgaagagggaagagctcaaatttaaaatctgat
g-gtcaa----------tttggctgtccgagttgtaagttagagaagcg-
ttatccgtgc--tggc--ctgtgcaaaagtctcttggaaaagggcatcat
agagggtgacaatcccgtctttggcacagatc-accagggct-ttagtga
tgcgctctcgatgagtcgagttgtttgggaatgcagctctaaatgggtgg
taaattccatctaaagctaaatattggcgagaaaccgatagcgcacaagt
accgtgagggaaagatgaaaagaactttgaaaagagagtcaaacagtacg
tgaaattgttgaaa-gggaaacgcttgaagtc--ag-tcacatcctttg-
gaaatcaacttgac-t---ttt-tggtcgagtgcactttcca-tttggat
gggtcagcatcaatttt-gactgtcagataaagacc-ttgg-gaaagtga
catcattt--atgatgtg-ttatagccctgggt-tcagata-tgacagtt
gggattgaggaactcgaaagacatttc--ttg------------------
--------tcttttc-taggatgctggcataaatggctttaatcgacccg
tcttgaaacacgg-accaaggagtctaacatgcatgcgagtgtttgggtg
gaaaactcttgcgcgtaatgaaagtgaaagttgggaacc-ctgtcg----
----tggggtgcaccgacgcccggacccaacc---tttt-gtgagggacc
tgcggtagagcatgtatgtt-ggg-acccgaaagatggtgaactatgcct
gaata-gggtgaagccagaggaaactctggtggaggctcgtagcgattct
gacgtgcaaatcgatcgtcgaatttgggtata
>BIO-Fungi 12560 Clavaria incarnata-Spain
--------------------------------------------------
--------------------------------------------------
--------------------------------------------------
--------------------------------------------------
--------------------------------------------------
--------------------------------------------------
--------------------------------------------------
--------------------------------------------------
--------------------------------------------------
--------------------------------------------------
--------------------------------------------------
--------------------------------------------------
--------------------------------------------------
--------------------------------------------------
--------------------------------------------------
--------------------------------------------------
--------------------------------------------------
--------------------------------------------------
--------------------------------
>IHI-20Cla01 Clavaria messapica-Germany
tccctagtaactgcgagtgaagagggaagagctcaaatttaaaatctgat
g-gtcaa----------tttggctgtccgagttgtaagttagagaagcg-
ttatccgcgc--tggc--ctgtgcaaaagtctcttggaaaagggcatcat
agagggtgacaatcccgtctttggcacagatc-accagggct-ttagtga
tgcgctctcgatgagtcgagttgtttgggaatgcagctctaaatgggtgg
taaattccatctaaagctaaatattggcgagaaaccgatagcgcacaagt
accgtgagggaaagatgaaaagaactttgaaaagagagtcaaacagtacg
tgaaattgttgaaa-gggaaacgcttgaagtc--ag-tcacatcctttg-
gaaatcaacttgactt---ttt-tggttgagtgcactttcca-tttggat
gggtcagcatcaatttt-gactgtcagataaagacc-ttgg-gaaagtga
catcattt--atgatgtgtttatagccctaggt-tcagata-tgacagtt
gggattgaggaactcgaaaagacattc--ttg------------------
--------tcttttc-taggatgctggcataaatggctttaatcgacccg
tcttgaaacacgg-accaaggagtctaacatgcatgcgagtgtttgggtg
gaaaactcttgcgcgtaatgaaagtgaaagttgggaacc-ctgtcg----
----tggggtgcaccgacgcccggacccgacc---tttt-gtgagggacc
tgcggtagagcatgtatgtt-ggg-acccgaaagatggtgaactatgcct
gaata-gggtgaagccagaggaaactctggtggaggctcgtagcgattct
gacgtgcaaatcgatcgtcgaatttgggtata
>AMB 12800 Clavaria messapica-Italy
nnnnnnnnnnntgcgagtgaagagggaagagctcaaatttaaaatctgat
g-gtcaa----------tttggctgtccgagttgtaagttagagaagcg-
ttatccgcgc--tggc--ctgtgcaaaagtctcttggaaaagggcatcat
agagggtgacaatcccgtctttggcacagatc-accagggct-ttagtga
tgcgctctcgatgagtcgagttgtttgggaatgcagctctaaatgggtgg
taaattccatctaaagctaaatattggcgagaaaccgatagcgcacaagt
accgtgagggaaagatgaaaagaactttgaaaagagagtcaaacagtacg
tgaaattgttgaaa-gggaaacgcttgaagtc--ag-tcacatcctttg-
gaaatcaacttgac-t---ttt-tggttgagtgcactttcca-tttggat
gggtcagcatcaatttt-gactgtcagataaagacc-ttgg-gaaagtga
catcattt--atgatgtg-ttatagccctrggt-tcagata-tgacagtt
gggattgaggaactcgaaaagayattc--ttg------------------
--------tcttttc-taggatgctggcataaatggctttaatcgacccg
tcttgaaacacgg-accaaggagtctaacatgcatgcgagtgtttgggtg
gaaaactcttgcgcgtaatgaaagtgaaagttgggaacc-ctgtcg----
----tggggtgcaccgacgcccggacccgacc---tttt-gtgagggacc
tgcggtagagcatgtatgtt-ggg-acccgaaagatggtgaactatgcct
gaata-gggtgaagccagaggaaactctggtggaggctcgtagcgattct
gacgtgcaaatcgatcgtcgaatttgggtata
>AMB 17377 Clavaria pseudoincarnata-Italy
nnnntagtaactgcgagtgaagagggaaaagctcaaatttaaaatctgac
g-ggtcat-------gtagactttgtccgagttgtaagttagagaagcgt
ttatccgcgc--cagc--ctgtgcaaaagtctcttggaaaagggcatcat
agagggtgacaatcccgtctttggcacagatc-actggggct-tttgtga
tgcgctctcgatgagtcgagttgtttgggaatgcagctctaaatgggtgg
taaattccatctaaagctaaatattggcgagaaaccgatagcgcacaagt
accgtgagggaaagatgaaaagaactttgaaaagagagtcaaacagtacg
tgaaattgttgaaa-gggaaacgcttgaagcc--ag-tcacgtccattgt
gaaatcaacttgac-c---ttt-tggttgagtgcactttcca-cttggat
gggtcagcatcagtttt-gactgtcagataaagacctatgg-gaaagtga
catctctt--tagatgtg-ttatagccctgggt-tcagata-tgatggtt
gggattgaggaactcggagatgacctt--ttg------------------
----gac-atctttc-taggatgctggcataaatggctttaatcgacccg
tcttgaaacacgg-accaaggagtctaacatgcatgcgagtgtttgggtg
gaaaacccaagcgcgcaatgaaagtgaaagttgggaacc-ctgtcg----
----tggggtgcaccgacgcccggacctgagc---tttt-gtgaaggacc
tgcggtagagcatgtatgtt-ggg-acccgaaagatggtgaactatgcct
gaata-gggtgaagccagaggaaactctggtggaggctcgtagcgattct
gacgtgcaaatcgatcgtcgaatttgggtata
>AMB 17379 Clavaria pseudoincarnata-Italy
nnnnnnnnnnnnnnnagtgaagagggaaaagctcaaatttaaaatctgac
g-ggtcat-------gtagactttgtccgagttgtaagttagagaagcgt
ttatccgcgc--cagc--ctgtgcaaaagtctcttggaaaagggcatcat
agagggtgacaatcccgtctttggcacagatc-actggggct-tttgtga
tgcgctctcgatgagtcgagttgtttgggaatgcagctctaaatgggtgg
taaattccatctaaagctaaatattggcgagaaaccgatagcgcacaagt
accgtgagggaaagatgaaaagaactttgaaaagagagtcaaacagtacg
tgaaattgttgaaa-gggaaacgcttgaagcc--ag-tcacgtccattgt
gaaatcaacttgac-c---ttt-tggttgagtgcactttcca-cttggat
gggtcagcatcagtttt-gactgtcagataaagacctatgg-gaaagtga
catctctt--tagatgtg-ttatagccctgggt-tcagata-tgatggtt
gggattgaggaactcggagatgacctt--ttg------------------
----gac-atctttc-taggatgctggcataaatggctttaatcgacccg
tcttgaaacacgg-accaaggagtctaacatgcatgcgagtgtttgggtg
gaaaacccaagcgcgcaatgaaagtgaaagttgggaacc-ctgtcg----
----tggggtgcaccgacgcccggacctgagc---tttt-gtgaaggacc
tgcggtagagcatgtatgtt-ggg-acccgaaagatggtgaactatgcct
gaata-gggtgaagccagaggaaactctggtggaggctcgtagcgattct
gacgtgcaaatcgatcgtcgaatttgggtata
>AMB 150 Clavaria apulica-Italy
nncctagtaactgcgagtgaagagggaaaagctcaaatttaaaatctgac
c-gtccg----------ttgactggtccgagttgtaagttagagaagcgt
ttatccgcgc--cggc--ctgtgcaaaagtctcttggaaaagggcatcat
agagggtgacaatcccgtctttggcacagatc-actggggct-tttgtga
tgcgctctcgatgagtcgagttgtttgggaatgcagctctaaatgggtgg
taaattccatctaaagctaaatattggcgagaaaccgatagcgcacaagt
accgtgagggaaagatgaaaagaactttgaaaagagagtcaaacagtacg
tgaaattgttgaaa-gggaaacgcttgaagtc--ag-tcgcgtcctttg-
gaaatcaactttgacc---ttg-tggtcgagtgcactttcca-tttggat
gggtcagcatcaatttt-gactgtcagataaaggccattgg-gaaagtga
catctgtta-tggatgtg-ttatagccctgggt-tcagatg-tgatagtt
gggattgaggaactcggagrtgcccct-----------------------
-cggggt-gtctttc-taggatgctggcataaatggctttaatcgacccg
tcttgaaacacgg-accaaggagtctaacatgcatgcgagtgtttgggtg
gaaaacccaagcgcgtaatgaaagtgaaagttgggaacc-ctgtcg----
----tggggtgcaccgacgcccggacctgacc---tttt-gtgaaggacc
tgcggtagagcatgtatgtt-ggg-accc---------------------
--------------------------------------------------
--------------------------------
>BRACR13266 Clavaria parvispora-Norway
nnnnnnnnnnctgcgagtgaagagggaagagctcaaatttaaaatctggc
a-gtcct----------atcggatgcccgagttgtaagttagagaagtg-
ctatccgtgc--cggc--ctgtgcaaaagtcccttggaaaagggcatcat
agagggtgacaatcccgtctttggcacagact-accggggct-tttgtga
tgcgctctcgatgagtcgagttgtttgggaatgcagctcyaaatgggtgg
taaattccatctaaagctaaatattggcgagaaaccgatagcgcacaagt
accgtgagggaaagatgaaaagaactttgaaaagagagtcaaacagtacg
tgaaattgttgaaa-gggaaacgcttgaagtc--ag-tcgtgtcctttg-
gaaatcaacctcat-----ctt-tggtggggcgcactttcca-tttggac
aggtcagcatcaatttt-gaccatcagagaaagacc-ttgg-gaaagtga
catctctt--atgatgtg-ttatagacctaggc-tcagatg-tgttggtt
gggattgaggaactcggatggatggttta---------------------
--------tccatcc-aaggatgctggcataaatggctttaatcgacccg
tcttgaaacacgg-accaaggagtctaacgtgcatgcgagtgtttgggtg
gaaaacccaagcgcgtaatgaaagtgaaagttgggaacc-ctgtcg----
----tggggtgcaccgacgcccggacctgacc---tttt-gtgaaggacc
tgcggtagagcatgtatgtt-ggg-acccgaaagatggtgaactatgcct
gaata-gggtgaagccagaggaaactctggtggaggctcgtagcgattct
gacgtgcaaatcgatcgtcgaatttgggtata
>BRACR21309 Clavaria parvispora-Slovakia
nnnnnnnnnnctgcgagtgaagagggaagagctcaaatttaaaatctggc
a-gtcct----------atyggatgcccgagttgtaagttagagaagtg-
ctatccgtgc--cggc--ctgtgcaaaagtcccttggaaaagggcatcat
agagggtgacaatcccgtctttggcacagact-accggggct-tttgtga
tgcgctctcgatgagtcgagttgtttgggaatgcagctcyaaatgggtgg
taaattccatctaaagctaaatattggcgagaaaccgatagcgcacaagt
accgtgagggaaagatgaaaagaactttgaaaagagagtcaaacagtacg
tgaaattgttgaaa-gggaaacgcttgaagtc--ag-tcgtgtcctttg-
gaaatcaacctcat-----ctt-tggtggggcgcactttcca-tttggac
aggtcagcatcaatttt-gaccatcagagaaagacc-ttgg-gaaagtga
catctctt--atgatgtg-ttatagacctaggc-tcagatg-tgttggtt
gggattgaggaactcggatggatggttta---------------------
--------tccatcc-aaggatgctggcataaatggctttaatcgacccg
tcttgaaacacgg-accaaggagtctaacgtgcatgcgagtgtttgggtg
gaaaacccaagcgcgtaatgaaagtgaaagttgggaacc-ctgtcg----
----tggggtgcaccgacgcccggacctgacc---tttt-gtgaaggacc
tgcggtagagcatgtatgtt-ggg-acccgaaagatggtgaactatgcct
gaata-gggtgaagccagaggaaactctggtggaggctcgtagcgattct
gacgtgcaaatcgatcgtcgaatttgggtata
>AMB 18620 Clavaria pisana-Italy
nnnnnnnnaactgcgagtgaagagggaagagctcaaatttaaaatctggc
a-gtccc----------attggatgcccgagttgtaagttagagaagtg-
ctatccgtgc--cggc--ctgtgcaaaagtcccttggaaaagggcatcat
agagggtgacaatcccgtctttggcacagact-accggggccttttgtga
tgcgctctcgatgagtcgagttgtttgggaatgcagctccaaatgggtgg
taaattccatctaaagctaaatattggcgagaaaccgatagcgcacaagt
accgtgagggaaagatgaaaagaactttgaaaagagagtcaaacagtacg
tgaaattgttgaaa-gggaaacgcttgaagtc--ag-tcgcgtcctttg-
gaaatcaacctcat-ct------tggtggggtgcactttcca-tttggac
gggtcagcatcaatttt-gaccatcagagaaagacc-ttgg-gaaagtga
catctttt--atgatgtg-ttatagacctaggc-tcagatg-tgatggtt
gggattgaggaactcgttaggatat-------------------------
--------acctttc-aaggatgctggcataaatggctttaatcgacccg
tcttgaaacacgg-accaaggagtctaacgtgcatgcgagtgtttgggtg
gaaaacccaagcgcgtaatgaaagtgaaagttgggaacc-ctgtcg----
----tggggtgcaccgacgcccggacctgacc---tttt-gtgaaggacc
tgcggtagagcatgtatgtt-ggg-acccgaaagatggtgaactatgcct
gaata-gggtgaagccagaggaaactctgatggaggctcgtagcgattct
gacgtgca------------------------
>BIO-Fungi 12390 Clavaria asterospora-Spain
--------------------------------------------------
--------------------------------------------------
--------------------------------------------------
--------------------------------------------------
--------------------------------------------------
--------------------------------------------------
--------------------------------------------------
--------------------------------------------------
--------------------------------------------------
--------------------------------------------------
--------------------------------------------------
--------------------------------------------------
--------------------------------------------------
--------------------------------------------------
--------------------------------------------------
--------------------------------------------------
--------------------------------------------------
--------------------------------------------------
--------------------------------
>BRACR 16695 Clavaria flavostellifera-Slovakia
cccttagtaactgcgagtgaagagggaaaagctcaaatttaaaatctgac
g-gtcag----------tttggccgtccgagttgtaaattagagaagcg-
ttatccgcgc--tgga--ccgtgcaaaagtctcttggaaaggagcatcat
agagggtgacaatcccgtctttggcacggact-accagggca-tttgtga
tgcgctctcaaagagtcgagttgtttgggaatgcagctctaaatgggtgg
taaactccatctaaagctaaatattggcgagagaccgatagcgcacaagt
accgtgagggaaagatgaaaaggactttgaaaagagagttaaacagtacg
tgaaattgttgaaa-gggaaacgcttgaagtc--ag-tcgcgtccttca-
gaaatcaacttgac-----ttt-tggttgagtgcactttctg-tttggac
gggtcagcatcaatttt-gaccgctggaaaagggct-tggg-gaaagtga
catccttt-gttgatgtg-ttatagacccgggt-acatata-cagtggtt
gggattgaggaacgcagcgcgttaact--------ggggaata-----tt
tctcacatcagcgct-taggatgctggctt-aatggctttaatcgacccg
tcttgaaacacgg-accaaggagtctaacatgcatgcgagtgttagggtg
gtaaacccttgcgcgtaatgaaagtgaaagttgagagcc-ctttgg----
---------------ggggcccagacctgacc---tatt-gagacggacc
tgcggttgagcatgtatgtt-ggg-acccgaaagatggtgaactatgcct
gaata-gggtgaagccagaggaaactctggtggaggctcgtagcgattct
gacgtgcaaatcgatcgtcgaatttgggtata
>BIO-Fungi 10433 Clavaria flavostellifera-Slovakia
--------------------------------------------------
------------------ttggctgtccgagttgtaaattagagaagcg-
ttatctgcgc--tgga--ccgtgcaaaagtctcttggaaaggagcatcat
agagggtgacaatcccgtctttggcacggact-accagggna-tttgtga
tgcgctctcnaagagtcgagttgtttgggaatgcagctctnaatgggngg
naaattccatctaaagctaaatattggcgagagaccgatagcgcacaagt
accgtgagggaaagatgaaaaggactttgaaaagagagttaaacagtacg
tgaaattgttgaaangggaaacgcttgaagtc--ag-tcgcgtccttca-
gaaatcaacttgac-tt----t-tagttgagtgcactttctgntttggac
gggtcagcatcaatttt-gaccgctggaaaagggct-tggg-gaaagtga
catcctttngtagatgtg-ttatagacccgggt-acatata-cagnggtt
gggattgaggaacgcagcgcgttaact--------ggggaaat----agc
tcccacatcagcgct-taggatgctggctt-aatggctttaatcgacccg
tcttgaaacacggnaccaaggagtctaacatgcatgcgagtgttagggtg
gtaaacccttgcgcgtaatgaaagtgaaagttgagagcc-cctttt----
-----ggggtncactgacgcccagacctgacc---tatt-gagacggacc
tgcggttgagcatgtatgtt-gggnacccgaaagatggtgaactatgcct
gaatangggtgaagccagaggaaactctggtggaggctcgtagcgattct
gacgtgcaaatcgatcgtcgaatttgggtata
>AMB 18348 Clavaria appendiculata-Italy
nccttagtaactgcgagtgaagagggaaaagctcaaatttaaaatctggc
g-gttgc--------ttgttgaccgtccgagttgtaaattagagaagtg-
ttatccgcgc--tgga--ccgtgcaaaagtctcttggaatggagcatcat
agagggtgacaatcccgtctttggcatggact-accagggca-tttgtga
tgcgctctcgaagagtcgagttgtttgggaatgcagctctaaatgggtgg
taaattccatctaaagctaaatattggcgagagaccgatagcgcacaagt
accgtgagggaaagatgaaaaggactttgaaaagagagttaaacagtacg
tgaaattgttgaaa-gggaaacgcttgaagtc--agttcatgtccttca-
gaaatcaacttgac-ccttctt-gggttgagtgcactttctg-ttgcgac
gggtcagcatcaatttt-gaccgccggagaaaggct-cggg-gaaagtga
catccttt-gttggtgtg-ttatagacccgggc-acgtata-cggtgatt
gggattgaggaacgcagcgcgttgact--------ggggcaat-ttctgc
tcacacttatgtgct-taggatgctggctt-aatggctttaatcgacccg
tcttgaaacacgg-accaaggagtctaacatgcatgcgagtgtttgggtg
gtaaacccttgcgcgtaatgaaagtgaaagttgagaacc-ctttga----
---caggggtgcactgacgcccagacctgacc---tttt-gtgaaggacc
tgcggtggagcatgtatgtt-ggg-acccgaaagatggtgaactatgcct
gaata-gggtgaagccagaggaaactctggtggaggctcgtagcgattct
gacgtgcaaatcgatcgtcgaatttgggtata
>ZT Myc 58698 Clavaria tyrrhenica-Italy
nccttagt-actgcgagtgaagagggaaaagctcaaatttaaaatctgat
g-gttgcttttttttttgttgaccgtccgagttgtaaattagagaagtg-
ttatccgtgc--tgga--ccgtgcaaaagtctcttggaatggagcatcat
agagggtgacaatcccgtctttggcacggact-accagggca-tttgtga
tgcgctctcgaagagtcgagttgtttgggaatgcagctctaaacgggtgg
taaattccatctaaagctaaatattggcgagagaccgatagcgcacaagt
accgtgagggaaagatgaaaaggactttgaaaagagagttaaacagtacg
tgaaattgttgaaa-gggaaacgcttgaagtc--agttcatgtccttca-
gaaatcaacttgac-cc-tgtt-ggattgagtgcactttctg-ttgtgac
gggtcagcatcaatttt-gaccgccggagaagggct-tggg-gaaagtga
catccttt-gttgatgtg-ttatagacccgggt-acataca-cggtggtt
gggattgaggaacgcagcgcgttgact--------ggggcgat-ttctgc
ccacacttatgcgct-taggatgctggctt-aatggctttaattgacccg
tcttgaaacacgg-accaaggagtctaacatgcatgcgagtgtttgggtg
gcaaacccttgcgcgtaatgaaagtgaaagttgagaacc-ctttga----
---caggggtgcactgacgcccagacctgacc---tttt-gtgaaggacc
tgcggtggagcatgtatgtt-ggg-acccgaaagatggtgaactatgcct
gaata-gggtgaagccagaggaaactctggtggaggctcgtagcgattct
gacgtgcaaatcgatcgtcgaatttgggtata
