# Supplementary material for: ﻿Morphological and multi-locus phylogenetic analyses reveal three new branched species of Clavaria (Clavariaceae, Agaricales) from China
Source: MycoKeys. 2025 Mar 12;115:137–53. doi: 10.3897/mycokeys.115.145774 (PMC11923793; doi:10.3897/mycokeys.115.145774)
Supplement: Supplementary material 3 — RPB2 sequence dataset [file mycokeys-115-137-s003.fas]

>MHHNU8277 Clavaria divergens-China: Hunan
--------------------------------------------------
--------------------------------------------------
--------------------------------------------------
--------------------------------------------------
--------------------------------------------------
--------------------------------------------------
--------------------------------------------------
--------------------------------------------------
--------------------------------------------------
--------------------------------------------------
--------------------------------------------------
--------------------------------------------------
--------------------------------------------------
--------------------------------------------------
--------------
>MHHNU9857 Clavaria divergens-China: Yunnan
tggggcatgggggtgtcctgctgaaactcctgaagggcaggcttgtggtc
ttgtcaagaatctagcgcttatggcctgcatttctgttgggtcgtactct
gcgcccgtcattgaatttctggaggagtggggtctggaatctctagaaga
gaacgcgcattcgtccacaccgtgcacaaaagtgttcgtcaatggcgtgt
ggatgggcgtccatcgtgatccggccaacttggtcaaaacgatcaagaaa
ttgcgccggaaggacgatatcagtcctgaagtgtcggtggtgcgggatat
ccgggagaaggaactgcgcctatacacggatgcggggcgagtatgcaggc
cgctttttattgtggaaaaccagcagctggcgttgcaaaaaaaacacatc
aagtggttgaatcaagggtatggcgataacggggaggagttcaagtggga
acagctggttaagggtggtatcgtcgagttattggattcagaagaagagg
agactgtcatgatctcgatgacgccggaggatttggagaattcgaggttg
cagtcgagcggtgtcgatcctcatgcaaacgatggagaatttgaccccgc
cgccaggctcaaggcagggatcagcgcgcacacgtggactcattgcgaga
tccatcctagtatgatattggggatctgtgctagtatcattcctttccct
gatcacaaccaggc
>MHHNU10164 Clavaria divergens-China: Hunan
tggggcatgggggtgtcctgctgaaactcctgaagggcaggcttgtggtc
ttgtcaagaatctagcgcttatggcctgcatttctgttgggtcgtactct
gcgcccgtcattgaatttctggaggagtggggtctggaatctctagaaga
gaacgcgcattcgtccacaccgtgcacaaaagtgttcgtcaatggcgtgt
ggatgggcgtccatcgtgatccggccaacttggtcaaaacgatcaagaaa
ttgcgccggaaggacgatatcagtcctgaagtgtcggtggtgcgggatat
ccgggagaaggaactgcgcctatacacggatgcggggcgagtatgcaggc
cgctttttattgtggaaaaccagcagctggcgttgcaaaaaaaacacatc
aagtggttgaatcaagggtatggcgataacggggaggagttcaagtggga
acagctggttaagggtggtatcgtcgagttattggattcagaagaagagg
agactgtcatgatctcgatgacgccggaggatttggagaattcgaggttg
cagtcgagcggtgtcgatcctcatgcaaacgatggagaatttgaccccgc
cgccaggctcaaggcagggatcagcgcgcacacgtggactcattgcgaga
tccatcctagtatgatattggggatctgtgctagtatcattcctttccct
gatcacaaccaggc
>MHHNU10165 Clavaria divergens-China: Hunan
tggggcatgggggtgtcctgctgaaactcctgaagggcaggcttgtggtc
ttgtcaagaatctagcgcttatggcctgcatttctgttgggtcgtactct
gcgcccgtcattgaatttctggaggagtggggtctggaatctctagaaga
gaacgcgcattcgtccacaccgtgcacaaaagtgttcgtcaatggcgtgt
ggatgggcgtccatcgtgatccggccaacttggtcaaaacgatcaagaaa
ttgcgccggaaggacgatatcagtcctgaagtgtcggtggtgcgggatat
ccgggagaaggaactgcgcctatacacggatgcggggcgagtatgcaggc
cgctttttattgtggaaaaccagcagctggcgttgcaaaaaaaacacatc
aagtggttgaatcaagggtatggcgataacggggaggagttcaagtggga
acagctggttaagggtggtatcgtcgagttattggattcagaagaagagg
agactgtcatgatctcgatgacgccggaggatttggagaattcgaggttg
cagtcgagcggtgtcgatcctcatgcaaacgatggagaatttgaccccgc
cgccaggctcaaggcagggatcagcgcgcacacgtggactcattgcgaga
tccatcctagtatgatattggggatctgtgctagtatcattcctttccct
gatcacaaccaggc
>MHHNU6801 Clavaria orientalis-China: Hunan
--------------------------------------------------
--------------------------------------------------
--------------------------------------------------
--------------------------------------------------
--------------------------------------------------
--------------------------------------------------
--------------------------------------------------
--------------------------------------------------
--------------------------------------------------
--------------------------------------------------
--------------------------------------------------
--------------------------------------------------
--------------------------------------------------
--------------------------------------------------
--------------
>MHHNU7352 Clavaria orientalis-China: Hunan
--------------------------------------------------
--------------------------------------------------
---------------------------tggggtctcgagtcgttggagga
aaatgcgcattcgactacgccgtgcacaaaagtcttcgtcaacggtgtct
ggatgggtgtccacagggatccagcgcacctagtcaaaacgatcaagaag
ttgcgacggaaagatgacatcagcccggaagtctcagtggtccgagacat
ccgagaaaaggagctgcgactgtatactgatgcgggtcgcgtgtgcaggc
cactctttattgtggagaaccaacaactcgcactgcagaagaagcacatc
aagtggttgaatcaggggtatgatgacggtggggaagagtttaggtggga
acagttagtcaagggtggcatcatcgagctattggacgcagaggaagaag
agaccgtgatgatttccatgaccccggaggatttagaaaactcgaggctg
cagtcgagtggtgtcgacccgcacgcgaatgacggcgaattcgaccccgc
cgcaaggctgaagtccggcatcaacgcgcatacgtggacccattgtgaga
tccaccccagcatgatattggggatttgcgccagtattattccattcccc
gaccacaatcaggt
>MHHNU7586 Clavaria orientalis-China: Hunan
tggggcat-ggtgtgtcctgcagaaacgccagaaggacaggcctgcggtc
tcgttaagaacttggctctcatggcgtgtatttctgttgggtcctactct
gctcctgtcattgagttcttggaagagtggggtctcgagtcgttggagga
aaatgcgcattcgactacgccgtgcacaaaagtcttcgtcaacggtgtct
ggatgggtgtccacagggatccagcgcacctagtcaaaacgatcaagaag
ttgcgacggaaagatgacatcagcccggaagtctcagtggtccgagacat
ccgagaaaaggagctgcgactgtatactgatgcgggtcgcgtgtgcaggc
cactctttattgtggagaaccaacaactcgcactgcagaagaagcacatc
aagtggttgaatcaggggtatgatgacggtggggaagagtttaggtggga
acagttagtcaagggtggcatcatcgagctattggacgcagaggaagaag
agaccgtgatgatttccatgaccccggaggatttagaaaactcgaggctg
cagtcgagtggtgtcgacccgcacgcgaatgacggcgaattcgaccccgc
cgcaaggctgaagtccggcatcaacgcgcatacgtggacccattgtgaga
tccaccccagcatgatattggggatttgcgccagtattattccattcccc
gaccacaatcaggt
>MHHNU7767 Clavaria orientalis-China: Hunan
--------------------------------------------------
--------------------------------------------------
--------------------------------------------------
--------------------------------------------------
--------------------------------------------------
--------------------------------------------------
--------------------------------------------------
--------------------------------------------------
--------------------------------------------------
--------------------------------------------------
--------------------------------------------------
--------------------------------------------------
--------------------------------------------------
--------------------------------------------------
--------------
>MHHNU32116 Clavaria orientalis-China: Hubei
tggggcat-ggtgtgtcctgcagaaacgccagaaggacaggcctgcggtc
tcgttaagaacttggctctcatggcgtgtatttctgttgggtcctactct
gctcctgtcattgagttcttggaagagtggggtctcgagtcgttggagga
aaatgcgcattcgactacgccgtgcacaaaagtcttcgtcaacggtgtct
ggatgggtgtccacagggatccagcgcacctagtcaaaacgatcaagaag
ttgcgacggaaagatgacatcagcccggaagtctcagtggtccgagacat
ccgagaaaaggagctgcgactgtatactgatgcgggtcgcgtgtgcaggc
cactctttattgtggagaaccaacaactcgcactgcagaagaagcacatc
aagtggttgaatcaggggtatgatgacggtggggaagagtttaggtggga
acagttagtcaagggtggcatcatcgagctattggacgcagaggaagaag
agaccgtgatgatttccatgaccccggaggatttagaaaactcgaggctg
cagtcgagtggtgtcgacccgcacgcgaatgacggcgaattcgaccccgc
cgcaaggctgaagtccggcatcaacgcgcatacgtggacccattgtgaga
tccaccccagcatgatattggggatttgcgccagtattattccattcccc
gaccacaatcaggt
>MHHNU11091 Clavaria tongdaoensis-China: Hunan
----------------------gaaacgcccgaaggacaggcctgtggtc
ttgtcaagaatttggctctcatggcctgtatatcggtcgggtcttactcc
gctcctgtcatcgagttcctggaagagtggggtctcgagtcgttggagga
aaatgcacattcgactacgccatgcacaaaagttttcgttaatggcgtct
ggatgggggtccatagggatccagcccacctagtcaggacgatcaagaag
ttgcgacggaaagatgacatcagcccggaagtctcagtggttcgagacat
ccgagaaaaggagctgcggctgtatactgacgcgggccgcgtgtgcaggc
cactcttcattgttgagaaccaacaacttgcgctgcagaagaagcacatc
aagtggttgaatcaggggtatgatgacagtggggaagagtttagatggga
gcagttagtcaagggcggcatcatcgagctattggacgcggaggaagagg
agaccgtgatgatttccatgaccccagaagatttagaaaactccaggctg
cagtcgagcggtgtcgatccgcacgcgaatgatggtgaattcgaccctgc
cgcaaggctgaagtccggcatcaacgcgcacacctggactcattgtgaga
tccaccccagcatgatattgggaatttgcgccagtatcattccattccct
gaccacaatcaggt
>MHHNU11093 Clavaria tongdaoensis-China: Hunan
----------------------gaaacgcccgaaggacaggcctgtggtc
ttgtcaagaatttggctctcatggcctgtatatcggtcgggtcttactcc
gctcctgtcatcgagttcctggaagagtggggtctcgagtcgttggagga
aaatgcacattcgactacgccatgcacaaaagttttcgttaatggcgtct
ggatgggggtccatagggatccagcccacctagtcaggacgatcaagaag
ttgcgacggaaagatgacatcagcccggaagtctcagtggttcgagacat
ccgagaaaaggagctgcggctgtatactgacgcgggccgcgtgtgcaggc
cactcttcattgttgagaaccaacaacttgcgctgcagaagaagcacatc
aagtggttgaatcaggggtatgatgacagtggggaagagtttagatggga
gcagttagtcaagggcggcatcatcgagctattggacgcggaggaagagg
agaccgtgatgatttccatgaccccagaagatttagaaaactccaggctg
cagtcgagcggtgtcgatccgcacgcgaatgatggtgaattcgaccctgc
cgcaaggctgaagtccggcatcaacgcgcacacctggactcattgtgaga
tccaccccagcatgatattgggaatttgcgccagtatcattccattccct
gaccacaatcaggt
>MHHNU11094 Clavaria tongdaoensis-China: Hunan
tggggcat-ggtatgccctgccgaaacgcccgaaggacaggcctgtggtc
ttgtcaagaatttggctctcatggcctgtatatcggtcgggtcttactcc
gctcctgtcatcgagttcctggaagagtggggtctcgagtcgttggagga
aaatgcacattcgactacgccatgcacaaaagttttcgttaatggcgtct
ggatgggggtccatagggatccagcccacctagtcaggacgatcaagaag
ttgcgacggaaagatgacatcagcccggaagtctcagtggttcgagacat
ccgagaaaaggagctgcggctgtatactgacgcgggccgcgtgtgcaggc
cactcttcattgttgagaaccaacaacttgcgctgcagaagaagcacatc
aagtggttgaatcaggggtatgatgacagtggggaagagtttagatggga
gcagttagtcaagggcggcatcatcgagctattggacgcggaggaagagg
agaccgtgatgatttccatgaccccagaagatttagaaaactccaggctg
cagtcgagcggtgtcgatccgcacgcgaatgatggtgaattcgaccctgc
cgcaaggctgaagtccggcatcaacgcgcacacctggactcattgtgaga
tccaccccagcatgatattgggaatttgcgccagtatcattccattccct
gaccacaatcaggt
>MHHNU10306 Clavaria amonenoides-China: Jilin
tggggtat-ggtttgtccagcagaaacccctgaagggcaggcctgtggtc
tagtaaaaaatttggccctcatggcatgtatttccgtcgggtcttattct
gcccccgtcatcgagttcctggaggagtggggcctagaatctttggaaga
aaatgcgcactcgaccacgccatgcacgaaagtttttgtaaacggcgttt
ggatgggggtccatcgagatccggctcatttagtcaggactatcaaaaaa
ttgcgacgaaaggacgatattagtcctgaagtctcggtggtccgagatat
tcgagagagggaactgcgactctatacggatgcaggtcgtgtttgcagac
ccctcttcatcgtggaaaaccagcagctcgcgctacaaaagaagcacatc
aaatggctaaaccaaggttacgatgataatggggaggaattcagatggga
gcagctagtcaaaggtggaattattgagctgttagatgcggaggaagagg
agacagtaatgatttccatgacaccggaagacctcgaaaactcgaggcta
caatcgagcgtcgtcgatcaaaacgccatcgacgcggacttcgatcctgc
cgcaaggttaaaggctggtataaacgcgcatacatggacgcattgcgaga
tccacccgagcatgatattggggatttgtgctagtatcattccattccct
gaccacaaccaggt
>Lueck4 Clavaria amonenoides-Germany
--------------------------------------------------
--------------------------------------------------
--------------------------------------------------
--------------------------------------------------
--------------------------------------------------
--------------------------------------------------
--------------------------------------------------
--------------------------------------------------
--------------------------------------------------
--------------------------------------------------
--------------------------------------------------
--------------------------------------------------
--------------------------------------------------
--------------------------------------------------
--------------
>MHHNU10522 Clavaria amonenoides-China: Jilin
tggggtat-ggtttgtccagcagaaacccctgaagggcaggcctgcggtc
tagtaaaaaatttggccctcatggcatgtatttccgtcgggtcttattct
gcccccgtcatcgagttcctggaggagtggggcctagaatctttggaaga
aaatgcgcactcgaccacgccatgcacgaaagtttttgtaaacggcgttt
ggatgggggtccatcgagatccggctcatttagtcaagactatcaaaaaa
ctgcgacgaaaggacgatattagtcctgaagtctcggtggtccgagatat
tcgagagagggaactgcgactctatacggatgcaggtcgtgtttgcagac
ctctcttcatcgtggaaaaccagcagctcgcgctacaaaagaagcacatc
aaatggctaaaccaaggttacgatgataatggggaggaattcagatggga
gcagctagtcaaaggtgggattattgagctgttagatgcggaggaagagg
agacagtaatgatttccatgacaccggaagacctcgaaaactcgaggcta
caatcgagcgtcgtcgatcaaaacgccatcgacgcggacttcgatcctgc
cgcaaggttaaaggctggtataaacgcgcatacatggacgcattgcgaga
tccacccgagcatgatattggggatttgtgctagtatcattccattccct
gaccacaaccaggt
>MHHNU32157 Clavaria aspersa-China: Anhui
tggggtat-ggtttgcccggcagaaactccggaaggacaggcttgcggtc
ttgtcaaaaacttggcgctcatggcgtgtatttctgtcggttcgtactcc
gcccccgtcattgaattcctggaagagtggggtctggagtctctggaaga
gaacgcgcattcatccacgccatgcacgaaagttttcgtgaatggcgttt
ggatgggcgtacaccgcgacccagcgaatctcgtcaaaacgattaagaaa
ttgcgtcgcaaggaggatattagtcctgaagtttcggtcgtgcgcgacat
ccgggaaaaggagctgcggctgtacacggatgccgggcgtgtgtgccggc
ccctgttcattgtggagaatcaacaacttgccttgcagaagaagcacgtc
agatggttgaatcagggttttgatgattctggagaggaatttaagtggga
acaactcgtcaagggaggtatcatcgagttgttggacgctgaagaggaag
agacggtcatgatctcgatgacgccggaggatctggagaattcgaggtta
cagtcgagtgggattgatccacatgccaatgacggagagttcgacccggc
cgcaaggctgaagtcaggaattaatgcccacacttggactcactgtgaga
tccacccaagcatgattctgggtatatgcgccagcatcattcctttcccc
gaccacaatcaggt
>MHHNU32397 Clavaria aspersa-China: Hunan
tggggtat-ggtttgcccggcagaaactccggaaggacaggcttgcggtc
ttgtcaaaaacttggcgctcatggcgtgtatttctgttggttcgtactcc
gcccccgtcattgaattcctggaagagtggggtctggagtctctggaaga
gaacgcgcattcatccacgccatgcacgaaagttttcgtgaatggcgttt
ggatgggcgtacaccgcgacccagcgaatctcgtcaaaacgattaagaaa
ttgcgtcgcaaggaggatattagtcctgaagtttcggtcgtgcgcgacat
ccgggaaaaggagctgcggctgtacacggatgccgggcgtgtgtgccggc
ccctgttcatcgtggagaatcaacaacttgccttgcagaagaagcacgtc
agatggttgaatcagggttttgatgattctggagaggaatttaagtggga
acaactcgtcaagggaggtatcatcgagttgttggacgctgaagaggaag
agacggtcatgatctcgatgacgccggaggatctggagaattcaaggtta
cagtcgagtgggattgatccacatgccaatgacggagagttcgaccccgc
cgcaaggctgaagtcaggaattaatgcccacacttggactcactgtgaga
tccacccaagcatgattctgggtatatgcgccagcatcattcctttcccc
gaccacaatcaggt
>MHHNU10527 Clavaria fragilis-China: Jilin
tggggtat-ggtgtgcccggcggaaacaccggaaggccaggcttgtggtc
ttgtgaagaatttagcgctcatggcgtgtatctctgtcggatcgtactct
gcgcccgtcatygagttcctggaggagtggggcctggagtctctggaaga
gaatgcacattcatccacgccctgtacgaaagttttcgtaaacggtgttt
ggatgggcgtacaccgagacccagcgaatctcgtcaagacgatcaagaag
ttgcgtcgtaaggaagatattagtccagaggtgtctgttgtacgtgatat
ccgagagaaggagttgcgtttgtatacagacgctgggcgggtgtgccgac
cacttttcatcgtggagaaccagcagcttgccttgcagaagaagcatatc
agatggttaaatcagggctatgacgatgaaggcgaagagttcaagtggga
acaacttatcaagggtggcattatcgagctcttggatgccgaggaagaag
agacggttatgatctcgatgacgccagaggatctagaaaactcaaggctg
caatcgagtggaattgatccacacgccaacgatggagatttcgacccagc
tgcaaggctgaagtcagggatcaacgcacacacttggactcattgcgaaa
ttcaccctagcatgatactaggtatatgcgccagtatcattccattccct
gaccacaaccaagt
>MHHNU32418 Clavaria fragilis-China: Hunan
tggggtat-ggtgtgcccggcggaaacaccggaaggccaggcttgtggtc
ttgtgaagaatttagcgctcatggcgtgtatctctgtcggatcgtactct
gcgcccgtcattgagttcctggaggagtggggcctggagtctctggaaga
gaacgcacattcatccacgccctgtacgaaagttttcgtaaacggtgttt
ggatgggcgtacaccgagacccagcgaatctcgtcaagacgatcaagaag
ttgcgtcgtaaggaagatattagtccagaggtgtcggttgttcgtgatat
ccgagagaaggagttgcgtttgtacacagacgctgggcgggtgtgccgac
cacttttcatcgtggagaaccagcagcttgccttgcagaagaagcatatc
agatggttaaatcagggctatgacgatgaaggcgaagagttcaagtggga
acaacttatcaagggtggcattatcgagctcttggatgccgaggaagagg
agacggttatgatctcgatgacgccagaggatctagaaaactcaaggctg
caatcgagtggaattgatccacacgccaacgatggagatttcgacccagc
tgcaaggctgaagtcagggatcaacgcacacacttggactcattgcgaga
ttcaccctagcatgatactaggtatatgcgccagtatcattccattccct
gaccacaaccaagt
>TENN033244 Clavaria fragilis-USA
--------------------------------------------------
--------------------------------------------------
--------------------------------------------------
--------------------------------------------------
--------------------------------------------------
--------------------------------------------------
--------------------------------------------------
--------------------------------------------------
--------------------------------------------------
--------------------------------------------------
--------------------------------------------------
--------------------------------------------------
--------------------------------------------------
--------------------------------------------------
--------------
>MR00170 Clavaria fumosa-USA
--------------------------------------------------
--------------------------------------------------
--------------------------------------------------
--------------------------------------------------
--------------------------------------------------
--------------------------------------------------
--------------------------------------------------
--------------------------------------------------
--------------------------------------------------
--------------------------------------------------
--------------------------------------------------
--------------------------------------------------
--------------------------------------------------
--------------------------------------------------
--------------
>TENN060724 Clavaria fumosa-Russia
--------------------------------------------------
--------------------------------------------------
--------------------------------------------------
--------------------------------------------------
--------------------------------------------------
--------------------------------------------------
--------------------------------------------------
--------------------------------------------------
--------------------------------------------------
--------------------------------------------------
--------------------------------------------------
--------------------------------------------------
--------------------------------------------------
--------------------------------------------------
--------------
>MHHNU9722 Clavaria griseolilacina-China: Hunan
tggggcat-ggtgtgtcctgcagaaacgcctgaaggacaagcctgcggtc
tcgtcaagaacttggctctcatggcatgtatttcggtcgggtcttcctcc
gctcctgtcatcgagttcttggaagagtggggtctagagtcgttggagga
aaatgcgcattcgactacgccatgcacgaaagtyttcgtcaacggtgtct
ggatgggggttcatcgggatccagcgcacttggtcaggacgatcaagaaa
ttgcgacggaaagacgacatcagccccgaagtctcggtagtccgagacat
ccgagagaaggagctgcgattgtacactgatgcaggtcgtgtgtgcagac
cactcttcattgtggagaaccaacaactcgcgctacaaaagaagcacgtc
aagtggttgaatcaagggtacgatgacagtggggaagaattcaggtggga
acaattaatcaaaggtggcatcatcgagctattggacgcggaggaggagg
aaaccgtgatgatttccatgacaccagaagatttggaaaactcgaggctg
caatctagcggtgtcgatccgcacgcaaatgacggagaattcgaccccgc
cgcacgattgaagtcgggcatcaatgcgcacacctggactcattgcgaga
tccacccgagtatgatactggggatctgcgccagtatcattccgttccct
gaccataaccaggt
>MHHNU10149 Clavaria griseolilacina-China: Hunan
------------gtgtcctgcagaaacgcctgaaggacaagcctgcggtc
tcgtcaagaacttggctctcatggcatgtatttcggtcgggtcttcctcc
gctcctgtcatcgagttcttggaagagtggggtctagagtcgttggagga
aaatgcgcattcgactacgccatgcacgaaagtcttcgtcaacggtgtct
ggatgggggttcatcgggatccagcgcacttggtcaggacgatcaagaaa
ttgcgacggaaagacgacatcagccccgaagtctcggtagtccgagacat
ccgagagaaggagctgcgattgtacactgatgcaggtcgtgtgtgcagac
cactcttcattgtggagaaccaacaactcgcgctacaaaagaagcacgtc
aagtggttgaatcaagggtacgatgacagtggggaagaattcaggtggga
acaattaatcaaaggtggcatcatcgagctattggacgcggaggaggagg
aaaccgtgatgatttccatgacaccagaagatttggaaaactcgaggctg
caatctagcggtgtcgatccgcacgcaaatgacggagaattcgaccccgc
cgcacgattgaagtcgggcatcaatgcgcacacctggactcattgcgaga
tccacccgagtatgatactggggatctgcgccagtatcattccgttccct
gaccataaccaggt
>MHHNU7362 Clavaria hupingshanensis-China: Hunan
tggggyat-ggtrtgtcctgcggagacacctgaaggacaggcttgtggtc
ttgtcaagaacctggctctcatggcatgtatctcggtcggatcaatttcg
gcccctgtcatcgagttcttagaggagtggggtctggagtcgttggagga
aaatgcccactcaacraccccatgcacgaaggttttcgtcaacggcgttt
ggatgggcgttcatcgggatgcagcgcgcctggtcaggacgatcaagaag
ttacgacggaaggacgacgtcagtcccgaagtttcggtagtccgagacat
ccgagagaaggagctgcgactgtatacggatgcgggccgtgtgtgcaggc
cactttttattgttgagaaccaacagcttgtgctgcagaagaagcacatc
aartggttgaatcaaggttacgacgacaatggggaagagtttagatggga
gcagttagtcaagaatggtatcgttgagctgctggatgcggaggaggaag
agaccgtgatgatcgcgatgacacctgaagatctggaaaactcgaggctt
caatcaagcggtgtcgatccacatgctaatgacggagagttcgaccccgc
tgcacgactgaagtccagcatcaatgcgcacacttggactcattgcgaga
tccaccctagcatgatattagggatctgcgccagcatcattccgttccct
gatcataaccaggt
>TENN063100 Clavaria rosea-USA
-------------------gcggaaactcccgaaggacaggcttgcggtc
ttgtcaagaatttagcgctgatggcgtgtatctctgttgggtcgtactcc
gcacccgtcattgaattccttgaggagtggggcctggagtctctggaaga
gaacgcgcattcatccacgccttgtaccaaggttttcgtcaacggtgtct
ggatgggcgtacatcgcgacccagccaatctcgtcaagacgatcaaraag
ttgcgtcgcaaagaggatatcagtcctgaggtgtcggttgtacgcgatat
tcgagagaaggagctgcgtttatacacggacgctgggcgggtgtgccggc
cactgttcatcgtggataatcagcagcttgcattgcagaagaagcatatc
aggtggttgaatcagggttacgatgacgaaggcgagcagttcaagtggga
acaactggtcaaaggtggcatcatcgagctcttggacgctgaggaagaag
agacggtcatgatctcaatgacgccggaggatctggaaaactcgaggctg
caatcgagcgggattgatccacacgcgaacgacggagaattcgatccagc
cgcaaggctgaagtcagggatcaatgcgcatacatggactcattgcgaga
ttcaccctagcatgatacttggtatatgcgccagcatcattccgttccct
gatcataatcaggt
>TENN065117 Clavaria rosea-USA
-------------------gcggaaactcccgaaggacaggcttgcggtc
ttgtcaagaatttagcgctgatggcgtgtatctctgttgggtcgtactcc
gcacccgtcattgaattccttgaggagtggggcctggagtctctggaaga
gaacgcgcattcatccacgccttgtaccaaggttttcgtcaacggtgtct
ggatgggcgtacatcgcgacccagccaatctcgtcaagacgatcaagaag
ttgcgtcgcaaagaggatatcagtcctgaggtgtcggttgtacgygatat
tcgagagaaggagctgcgtttatacacggacgctgggcgggtgtgccggc
cactgttcatcgtggataatcagcagcttgcattgcagaagaagcatatc
aggtggttgaatcagggttacgatgacgaaggcgagcagttcaagtggga
acaactggtcaaaggtggcatcatcgagctcttggacgctgaggaagaag
agacggtcatgatctcaatgacgccggaggatctggaaaactcgaggctg
caatcgagcgggattgatccacacgcgaacgacggagaattcgatccagc
cgcaaggctgaagtcagggatcaatgcgcatacatggactcattgcgaga
ttcaccctagcatgatacttggtatatgcgccagcatcattccgttccct
gatcataatcaggt
>MHHNU8198 Clavaria sinensis-China: Hunan
tggggcat-ggtgtgtcctgcagaaacacctgaaggacaagcctgtggtc
tcgtcaagaacttggctctcatggcctgtatttcggtcgggtcctcctcc
gctcctgtcatcgagttcttggaagagtggggtctggagtcgttggagga
aaacgcgcattcgactacgccgtgcacgaaagtcttcgtcaacggtgtct
ggatgggagttcatcgggatccagcgcacctggtcaggactatcaagaaa
ttgcgacggaaagacgacatcagccccgaagtctcggtagtgcgggacat
ccgagagaaggagctgcgactatacacagatgcaggtcgtgtgtgcagac
cactcttcattgtggagaaccaacaactcgctctacaaaagaggcacgtc
aagtggttgaatcaagggtacgacgacagtggggaagagttcaggtggga
acaattaatcaaaggtggcatcatcgagctattagacgcagaggaagagg
aaactgtgatgatttccatgacgccagaagatttagaaaactcgaggctg
caatctactggtgtcgatccgcacgcaaatgacggagaatttgaccccgc
cgcacgattgaagtcgggcatcaatgcgcacacctggactcattgcgaga
tccatccgagtatgatactggggatctgcgccagtatcattccgttccct
gaccacaatcaggt
>MHHNU10528 Clavaria zollingeri-China: Jilin
tggggcat-ggtgtgccctgcagaaacgccygaaggacaagcctgyggtc
ttgtcaagaacttggctctcatggcgtgtatatcggtcgggtcttcctcc
gctcctgtcatcgagttcttggaagagtggggtctcgagtcgttggagga
aaatgcacattcgactacgccttgcacaaaagttttcgtcaatggcgtct
ggatgggggtccatagggatccagcgcacttagtcaggacgatcaagaag
ctgcgacggaaggacgacatcagcccggaagtctcagtggtccgagacat
ccgagaaaaggagctgcggytgtatactgatgcgggccgcgtgtgcagac
cactcttcattgtggagaaccaacaactcgcgctgcagaagaagcacatc
aagtggttgaaccaggggtatgatgacactggagaagagtttagrtggga
acagttagtcaagggtggyatcatcgaattattggacgcggaggaagagg
agaccgtgatgatctccatgaccccagaagatttagaaaactcaaggctg
cagtcgaccggtgtcgacccgcatgcgaatgacggtgaattcgaccccgc
cgcacggctgaagtccggcatcaacgcgcatacctggactcattgtgaga
tccacccgagcatgatattggggatttgcgccagtatcattccattccct
gaccacaatcaggt
>MHHNU10548 Clavaria zollingeri-China: Jilin
tggggcat-ggtgtgccctgcagaaacgcctgaaggacaagcctgtggtc
ttgtcaagaacttggctctcatggcgtgtatatcggtcgggtcttcctcc
gctcctgtcatcgagttcttggaagagtggggtctcgagtcgttggagga
aaatgcacattcgactacgccttgcacaaaggttttcgtcaatggcgtct
ggatgggggtccatagggatccagcgcacttagtcaggacgatcaagaag
ctgcgacggaaggacgacatcagcccggaagtctcagtggtccgagacat
ccgagaaaaggagctgcggctgtatactgatgcgggccgcgtgtgcagac
cactcttcattgtggagaaccaacaactcgcgctgcagaagaagcacatc
aagtggttgaaccaggggtatgatgacactggggaagagtttaggtggga
acagttagtcaagggtggcatcatcgaattattggacgcggaggaagagg
agaccgtgatgatctccatgaccccagaagatttagaaaactcgaggctg
cagtcgaccggtgtcgacccgcatgcgaatgacggtgaattcgaccccgc
cgcacggctgaagtccggcatcaacgcgcatacctggactcattgtgaga
tccacccgagcatgatattggggatttgcgccagtatcattccattccct
gaccacaatcaggt
>MHHNU10550 Clavaria zollingeri-China: Jilin
tggggcat-ggtgtgccctgcagaaacgcctgaaggacaagcctgtggtc
ttgtcaagaacttggctctcatggcgtgtatatcggtcgggtcttcctcc
gctcctgtcatcgagttcttggaagagtggggtctcgagtcgttggagga
aaatgcacattcgactacgccttgcacaaaagttttcgtcaatggcgtct
ggatgggggtccatagggatccagcgcacttagtcaggacgatcaagaag
ctgcgacggaaggacgacatcagcccggaagtctcagtggtccgagacat
ccgagaaaaggagctgcggctgtatactgatgcgggccgcgtgtgcagac
cactcttcattgtggagaaccaacaactcgcgctgcagaagaagcacatc
aagtggttgaaccaggggtatgatgacactggagaagagtttaggtggga
acagttagtcaagggtggtatcatcgaattattggacgcggaggaagagg
agaccgtgatgatctccatgaccccagaagatttagaaaactcaaggctg
cagtcgaccggtgtcgacccgcatgcgaatgacggtgaattcgaccccgc
ygcacggctgaagtccggcatcaacgcgcatacstggactcattgtgaga
tccacccragcatgatattggggatttgcgccagtatcattccattccct
gaccacaatcaggt
>TENN064095 Clavaria zollingeri-USA
-------------tgtcctgccgaaacacccgaaggacaggcctgtggtc
ttgtcaagaacttggctctcatggcgtgtatatcggtcgggtcttcctcc
gctcctgtcatcgagttcttggaagagtggggtctcgagtcattggagga
aaatgcacattcgactacgccttgcacaaaagttttcgtcaatggcgtct
ggatgggggtccatagggatccagcgcacttagtcaggacgatcaagaag
ttgcgacggaaggacgacatcagcccggaagtctcagtggtccgagacat
ccgagaaaaggagctgcgactgtacactgatgcgggccgcgtgtgcagac
cactcttcattgtggagaaccaacaactcgcgctgcagaagaaacacatc
aagtggttgaaccaggggtatgatgagagtggggaagagtttaggtggga
acagttggtcaagggtggcatcatcgaattattggacgcggaggaagagg
agaccgtgatgatttccatgaccccagaagatttagaaaactcgaggctg
cagtcaagcggtgtcgacccgcatgcgaatgacggtgaattcgaccccgc
cgcaaggctgaagtccggcatcaacgcgcatacctggactcattgtgaaa
tccacccgagcatgatattggggatttgcgccagtatcattccattccct
gaccacaatcaggt
>TENN58652 Clavaria zollingeri
tggggcat-ggtgtgccctgccgaaacgccagaaggacaggcctgtggtc
ttgtaaagaacttggctctcatggcgtgtatctcggtcgggtcttcctct
gctcctgtcatcgagttcttggaagagtggggtctcgagtcgttggagga
aaatgcacattcgactacgccttgcacaaaagttttcgtcaatggcgtct
ggatgggggtccatagggatccagcgcacttagtcaggacgatcaagaag
ttgcgacggaaggacgacatcagcccggaagtctctgtggtccgagacat
ccgagaaaaggagctgcggctgtatactgatgcgggccgcgtgtgcagac
cactcttcattgtggagaaccaacagctcgcgctgcagaagaagcacatc
aagtggttgaaccagggctatgatgacactggagaagagtttaggtggga
acagttagtcaagggtggcatcatcgaattattggacgcggaggaagaag
agaccgtgatgatctccatgaccccagaagatttagaaaactcgaggctg
cagtcgaccggtgtcgacccgcatgcgaatgacggtgaattcgaccccgc
cgcaaggctgaagtccggcatcaacgcgcatacctggactcactgtgaga
tccacccgagcatgatattggggatttgcgccagtatcattccattccct
gaccacaatcaggt
>IO.16.84 Mucronella flava-Sweden
--------------------------------------------------
--------------------------------------------------
--------------------------------------------------
--------------------------------------------------
--------------------------------------------------
--------------------------------------------------
--------------------------------------------------
--------------------------------------------------
--------------------------------------------------
--------------------------------------------------
--------------------------------------------------
--------------------------------------------------
--------------------------------------------------
--------------------------------------------------
--------------
>PDD 95742 Mucronella sp.-New Zealand
--------------------------------------------------
--------------------------------------------------
--------------------------------------------------
--------------------------------------------------
--------------------------------------------------
--------------------------------------------------
--------------------------------------------------
--------------------------------------------------
--------------------------------------------------
--------------------------------------------------
--------------------------------------------------
--------------------------------------------------
--------------------------------------------------
--------------------------------------------------
--------------
>JLH MyCoPortal 6603126/JMB10061005 Clavaria rubicundula-USA/USA
--------------------------------------------------
--------------------------------------------------
--------------------------------------------------
--------------------------------------------------
--------------------------------------------------
--------------------------------------------------
--------------------------------------------------
--------------------------------------------------
--------------------------------------------------
--------------------------------------------------
--------------------------------------------------
--------------------------------------------------
--------------------------------------------------
--------------------------------------------------
--------------
>ZT Myc 58697 Clavaria calabrica-Italy
--------------------------------------------------
--------------------------------------------------
--------------------------------------------------
--------------------------------------------------
--------------------------------------------------
--------------------------------------------------
--------------------------------------------------
--------------------------------------------------
--------------------------------------------------
--------------------------------------------------
--------------------------------------------------
--------------------------------------------------
--------------------------------------------------
--------------------------------------------------
--------------
>PK1536 Clavaria cf. macounii-Canada
-------------------gcagaaactccagaagggcaggcctgcggtc
tagtaaagaatttggccctcatggcatgtatttccgtcggatcttcttct
gcccccgtcatcgagttcctggaggagtggggcctggagtctttggagga
aaatgcgcactcaaccacgccgtgcacgaaagtttttgtaaacggcgttt
ggatgggggttcatcgggatccggcccatttagtgaggactatcaaaaaa
ttgcggcgaaaggacgacatcagccctgaggtctcggtggtccgagatat
tcgagagagggaactacgactctataccgatgcgggtcgtgtttgcagac
cccttttcatcgtagaaaaccagcagctcgcgctgcaaaagaaacacatc
aaatggttaaatcagggttacgatgataatggggaggagttcagatggga
gcagctagtcaaagttggaatcattgagctgttagacgctgaggaagagg
agacagtcatgatttctatgaccccagaagatctcgagaattcgaggcta
cagccgagcggcatcgacccaagcactatcgacgcagacttcgatcctgc
cgcaaggctgaaggctggtataaacgcgcatacatggacgcattgcgaga
tccacccgagcatgatattggggatttgtgctagcatcattccattccct
gaccataatcaggt
>AMB 010297 Clavaria salentina-Italy
--------------------------------------------------
--------------------------------------------------
--------------------------------------------------
--------------------------------------------------
--------------------------------------------------
--------------------------------------------------
--------------------------------------------------
--------------------------------------------------
--------------------------------------------------
--------------------------------------------------
--------------------------------------------------
--------------------------------------------------
--------------------------------------------------
--------------------------------------------------
--------------
>SAV F3139 Clavaria pullei-Czech Republic
-------------tgtcctgcagaaacacctgaaggacaagcttgcggtc
tcgtgaagaacttggcgctcatggcttgtatctctgttggatcgtactct
gcacctgtcatcgagtttttggaggagtggggtctggaatcattagaaga
aaacgcgcattcgtcgacgccgtgcacaaaagtgtttgtcaatggggtct
ggatgggtgttcatcgtgacccggcaaacttggtcaagacaatyaagaag
ttacgccggaaggacgatatcagtcccgaagtgtcygttgtgagggatat
tcgggagcgcgaactgcgtttgtacaccgatgctggacgggtttgcaggc
cgctgttcattgtggaaaatcaacagctcgcattgcagaagaagcatgtc
agatggttaaatcaaggtgcagatgacgaagacgaggagtttaaatggga
gcaattggtcaagggtggtatcattgagcttctagatgccgaggaagagg
agacggtgatgatatcaatgacaccagaggatctggagaattcaaggcta
caatcgagcggagttgatcctcacgcgaacgacggcgagtttgaccctgc
tgcaagactgaagtcgggaatyaatgctcacacttggacccattgcgaaa
ttcaccccagtatgattttgggaatctgtgctagtattattcctttcccg
gatcacaaccaggt
>MONI 2018122801 Clavaria pullei-Spain
--------------------------------------------------
--------------------------------------------------
--------------------------------------------------
--------------------------------------------------
--------------------------------------------------
--------------------------------------------------
--------------------------------------------------
--------------------------------------------------
--------------------------------------------------
--------------------------------------------------
--------------------------------------------------
--------------------------------------------------
--------------------------------------------------
--------------------------------------------------
--------------
>AMB 18933 Clavaria lametina-Italy
------------------------------tgaaggacaagcttgcggtc
tagtgaagaayttggcactcatggcttgtatttctgttgggtcgtactct
gcacccgtcatcgagtttttggaggagtggggtctggaatcattggaaga
aaatgcacattcgtcaacgccgtgcacaaaagtgtttgtcaatggggtct
ggatgggtgttcatcgtgacccggcaaacttggtcaagacaattaagaag
ttacgccggaaggacgatatcagtcccgaggtgtccgttgtgagggatat
ccgggagcgcgaactgcgyttgtacaccgatgctggacgggtttgcaggc
cgctgttcatcgtggaaaatcaacagctcgcattgcagaagaaacacgtc
aggtggttgaatgaaggtacagatgacgaagacgaggagtttaaatggga
acaattgatcaagggtggtatcgttgagcttctagacgccgaggaagagg
agacggtgatgatatcaatgacaccaraggatctggagaattcaaggctg
caatcgagcggagttgatcctcatgcgaacgacggcgagtttgaccctgc
tgcaagactgaagtcgggaatcaatgcgcaca------------------
--------------------------------------------------
--------------
>K(M)143730 Clavaria atroumbrina-United Kingdom
--------------------------------------------------
--------------------------------------------------
--------------------------------------------------
--------------------------------------------------
--------------------------------------------------
--------------------------------------------------
--------------------------------------------------
--------------------------------------------------
--------------------------------------------------
--------------------------------------------------
--------------------------------------------------
--------------------------------------------------
--------------------------------------------------
--------------------------------------------------
--------------
>BRACR 13264 Clavaria atrofusca-Norway
--------------------------------------------------
--------------------------------------------------
--------------------------------------------------
--------------------------------------------------
--------------------------------------------------
--------------------------------------------------
--------------------------------------------------
--------------------------------------------------
--------------------------------------------------
--------------------------------------------------
--------------------------------------------------
--------------------------------------------------
--------------------------------------------------
--------------------------------------------------
--------------
>BIO-Fungi 12566 Clavaria griseobrunnea-Spain
--------------------------------------------------
--------------------------------------------------
--------------------------------------------------
--------------------------------------------------
--------------------------------------------------
--------------------------------------------------
--------------------------------------------------
--------------------------------------------------
--------------------------------------------------
--------------------------------------------------
--------------------------------------------------
--------------------------------------------------
--------------------------------------------------
--------------------------------------------------
--------------
>ERRO 2014102101/C(F)s/n Clavaria greletii-Spain/Demark
--------------------------------------------------
--------------------------------------------------
--------------------------------------------------
--------------------------------------------------
--------------------------------------------------
--------------------------------------------------
--------------------------------------------------
--------------------------------------------------
--------------------------------------------------
--------------------------------------------------
--------------------------------------------------
--------------------------------------------------
--------------------------------------------------
--------------------------------------------------
--------------
>Ceska06112010 Clavaria neonigrita-Canada
--------------------------------------------------
--------------------------------------------------
--------------------------------------------------
--------------------------------------------------
--------------------------------------------------
--------------------------------------------------
--------------------------------------------------
--------------------------------------------------
--------------------------------------------------
--------------------------------------------------
--------------------------------------------------
--------------------------------------------------
--------------------------------------------------
--------------------------------------------------
--------------
>JAC15786 Clavaria roseoviolacea-New Zealand
--------------------------------------------------
--------------------------------------------------
--------------------------------------------------
--------------------------------------------------
--------------------------------------------------
--------------------------------------------------
--------------------------------------------------
--------------------------------------------------
--------------------------------------------------
--------------------------------------------------
--------------------------------------------------
--------------------------------------------------
--------------------------------------------------
--------------------------------------------------
--------------
>JAC14915 Clavaria roseoviolacea-New Zealand
--------------------------------------------------
--------------------------------------------------
--------------------------------------------------
--------------------------------------------------
--------------------------------------------------
--------------------------------------------------
--------------------------------------------------
--------------------------------------------------
--------------------------------------------------
--------------------------------------------------
--------------------------------------------------
--------------------------------------------------
--------------------------------------------------
--------------------------------------------------
--------------
>JAC14150 Clavaria subviolacea-New Zealand
--------------------------------------------------
--------------------------------------------------
--------------------------------------------------
--------------------------------------------------
--------------------------------------------------
--------------------------------------------------
--------------------------------------------------
--------------------------------------------------
--------------------------------------------------
--------------------------------------------------
--------------------------------------------------
--------------------------------------------------
--------------------------------------------------
--------------------------------------------------
--------------
>JAC15834 Clavaria alboglobospora-New Zealand
--------------------------------------------------
--------------------------------------------------
--------------------------------------------------
--------------------------------------------------
--------------------------------------------------
--------------------------------------------------
--------------------------------------------------
--------------------------------------------------
--------------------------------------------------
--------------------------------------------------
--------------------------------------------------
--------------------------------------------------
--------------------------------------------------
--------------------------------------------------
--------------
>PBM3373 Clavaria stegasauroides-Australia
-------------tgtcccgcagagacgccagaaggacaggcttgcggcc
ttgtcaagaacttggcactgatggcatgcatttctgtcggatcgtactct
gcgcccgttatcgagttcttggaggagtggggtctggaatcattggagga
aaatgcacactcttcaacaccctgcacgaaggtctttgtcaacggtgtgt
ggatgggtgttcatcgcgatgccgcgaatttggtcaagacgatcaagaag
ctgcggcgaaaggacgatattagtcccgaggtgtcggttgtgcgggacat
ccgagaaaaggaactacgcctgtacactgacgctggacgagtgtgccgac
cgctcttcatcgtggagaatcaacaacttgcgttgcagaagaagcacatc
aggtggctgaaccaggggtgcaacgatgatggtgatgagttcaagtggga
acaactgatcaagggaggtatcatcgagcttttggatgccgaagaggagg
agactgtcatgatatcgatgacccctgaggatttggagaactcgaggtta
caagcgagcggggtcgatccacatgcgaatgatggagatttcgatcctgc
ggctaggctgaaggcagggattaactcgcacacttggactcactgtgaga
tccaccctagcatgatcctggggatttgtgccagcataatacctttccct
gaccacaaccaggt
>JAC14852 Clavaria stegasauroides-New Zealand
--------------------------------------------------
--------------------------------------------------
--------------------------------------------------
--------------------------------------------------
--------------------------------------------------
--------------------------------------------------
--------------------------------------------------
--------------------------------------------------
--------------------------------------------------
--------------------------------------------------
--------------------------------------------------
--------------------------------------------------
--------------------------------------------------
--------------------------------------------------
--------------
>JAC16538 Clavaria megaspinosa-New Zealand
--------------------------------------------------
--------------------------------------------------
--------------------------------------------------
--------------------------------------------------
--------------------------------------------------
--------------------------------------------------
--------------------------------------------------
--------------------------------------------------
--------------------------------------------------
--------------------------------------------------
--------------------------------------------------
--------------------------------------------------
--------------------------------------------------
--------------------------------------------------
--------------
>JAC14897 Clavaria megaspinosa-New Zealand
--------------------------------------------------
--------------------------------------------------
--------------------------------------------------
--------------------------------------------------
--------------------------------------------------
--------------------------------------------------
--------------------------------------------------
--------------------------------------------------
--------------------------------------------------
--------------------------------------------------
--------------------------------------------------
--------------------------------------------------
--------------------------------------------------
--------------------------------------------------
--------------
>PDD 111979 Clavaria gibbsiae-New Zealand
--------------------------------------------------
--------------------------------------------------
--------------------------------------------------
--------------------------------------------------
--------------------------------------------------
--------------------------------------------------
--------------------------------------------------
--------------------------------------------------
--------------------------------------------------
--------------------------------------------------
--------------------------------------------------
--------------------------------------------------
--------------------------------------------------
--------------------------------------------------
--------------
>TENN026785 Clavaria californica-USA
--------------------------------------------------
--------------------------------------------------
--------------------------------------------------
--------------------------------------------------
--------------------------------------------------
--------------------------------------------------
--------------------------------------------------
--------------------------------------------------
--------------------------------------------------
--------------------------------------------------
--------------------------------------------------
--------------------------------------------------
--------------------------------------------------
--------------------------------------------------
--------------
>AMB 18558 Clavaria californica-Italy
--------------------------------------------------
--------------------------------------------------
--------------------------------------------------
--------------------------------------------------
--------------------------------------------------
--------------------------------------------------
--------------------------------------------------
--------------------------------------------------
--------------------------------------------------
--------------------------------------------------
--------------------------------------------------
--------------------------------------------------
--------------------------------------------------
--------------------------------------------------
--------------
>TENN042411 Clavaria ypsilonidia-New Zealand
-------------tgtcccgcagaaactccagaaggacaggcatgcgggc
ttgtcaagaacttggcattgatggcgtgtatttctgtcggatcatattct
gcgccagttattgagttcctggaggagtggggcctggaatcgctggaaga
aaatgcrcactcttcaacgccttgtacaaaagtcttcgtcaatggtgtgt
ggatgggtgttcatcgcgatgctgcgaacctggtcaagacgatcaagaag
ctacggcggaaagacgacattagtccggaagtatcggttgtgcgagacat
ccgagaaaaggaactgcgtctgtataccgatgctggacgagtatgtcggc
cgctcttcatcgtggagaaccagcagcttgcgttgcagaagaagcatatc
aagtggctgaaccaaggatacaacgatgacggtgatgaatttaaatggga
acaattgatcaagggaggcatcatcgagctcttggatgctgaagaagagg
agacagtcatgatatcaatgaccccagacgatttagaaaactcgaggttg
caggcgagcggggtcgatccgcatgcgaatgatggagagttcgatcctgc
cgccaggctgaaagcagggataaactcgcacacttggactcattgtgaga
tccaccccagcatgatcttggggatttgcgccagcataatacctttccct
gaccacaaccaggt
>PDD 46673 Clavaria ypsilonidia-New Zealand
--------------------------------------------------
--------------------------------------------------
--------------------------------------------------
--------------------------------------------------
--------------------------------------------------
--------------------------------------------------
--------------------------------------------------
--------------------------------------------------
--------------------------------------------------
--------------------------------------------------
--------------------------------------------------
--------------------------------------------------
--------------------------------------------------
--------------------------------------------------
--------------
>TENN043686 Clavaria echino-olivacea-New Zealand
--------------------------------------------------
--------------------------------------------------
--------------------------------------------------
--------------------------------------------------
--------------------------------------------------
--------------------------------------------------
--------------------------------------------------
--------------------------------------------------
--------------------------------------------------
--------------------------------------------------
--------------------------------------------------
--------------------------------------------------
--------------------------------------------------
--------------------------------------------------
--------------
>JAC14916 Clavaria redoleoalii-New Zealand
--------------------------------------------------
--------------------------------------------------
--------------------------------------------------
--------------------------------------------------
--------------------------------------------------
--------------------------------------------------
--------------------------------------------------
--------------------------------------------------
--------------------------------------------------
--------------------------------------------------
--------------------------------------------------
--------------------------------------------------
--------------------------------------------------
--------------------------------------------------
--------------
>JAC14917 Clavaria redoleoalii-New Zealand
--------------------------------------------------
--------------------------------------------------
--------------------------------------------------
--------------------------------------------------
--------------------------------------------------
--------------------------------------------------
--------------------------------------------------
--------------------------------------------------
--------------------------------------------------
--------------------------------------------------
--------------------------------------------------
--------------------------------------------------
--------------------------------------------------
--------------------------------------------------
--------------
>JMB08181001 Clavaria fuscata-USA
-------------------gcagagacaccagagggccaggcttgcgggc
ttgtcaagaacttggcgctgatggcctgtatctccgtcggatcatattct
gcaccagtcatcgagttcctggaggagtggggcctggagtcgttagagga
gaacgcgcattcrgcaacgccgtgcacgaaagttttcgtcaatggcgtgt
ggatgggcgttcatcgtgatgctgcgaatctggtcaagacgatcaagaaa
ctacgccggaaggatgacatcagtccggaagtatcagtygtgcgagacat
cagagaaaaggagttacgtttgtataccgacgctggtcgggtgtgccggc
cgctgttcatcgtggagaatcagcaacttgcattgcagaagaagcatatt
cggtggcttaaccaaggaaccaacgacgaaggcgatgagttcaagtggga
gcaattggtcaagggaggcattgtggagcttctggacgccgaagaagagg
agactgttatgatatcgatgactccggatgatctrgagaattcgaggcta
caagcaagtgggatcgatccgcatgcgaacgatggagagttcgatcctgc
tgcgcggctcaaggcaggcatcaactctcacacctggactcactgcgaga
tccacccgagtatgatcctgggratttgcgccagcataataccgttccct
gatcacaatcaggt
>ARAN-Fungi 11295 Clavaria tenuipes-Spain
--------------------------------------------------
--------------------------------------------------
--------------------------------------------------
--------------------------------------------------
--------------------------------------------------
--------------------------------------------------
--------------------------------------------------
--------------------------------------------------
--------------------------------------------------
--------------------------------------------------
--------------------------------------------------
--------------------------------------------------
--------------------------------------------------
--------------------------------------------------
--------------
>IHI-19Cla01 Clavaria stellifera-Germany
--------------------------------------------------
--------------------------------------------------
--------------------------------------------------
--------------------------------------------------
--------------------------------------------------
--------------------------------------------------
--------------------------------------------------
--------------------------------------------------
--------------------------------------------------
--------------------------------------------------
--------------------------------------------------
--------------------------------------------------
--------------------------------------------------
--------------------------------------------------
--------------
>PDD 82582 Clavaria musculospinosa-New Zealand
--------------------------------------------------
--------------------------------------------------
--------------------------------------------------
--------------------------------------------------
--------------------------------------------------
--------------------------------------------------
--------------------------------------------------
--------------------------------------------------
--------------------------------------------------
--------------------------------------------------
--------------------------------------------------
--------------------------------------------------
--------------------------------------------------
--------------------------------------------------
--------------
>TENN063740 Clavaria flavipes-United Kingdom
--------------------------------------------------
--------------------------------------------------
--------------------------------------------------
--------------------------------------------------
--------------------------------------------------
--------------------------------------------------
--------------------------------------------------
--------------------------------------------------
--------------------------------------------------
--------------------------------------------------
--------------------------------------------------
--------------------------------------------------
--------------------------------------------------
--------------------------------------------------
--------------
>BRACR15121 Clavaria flavipes-Slovakia
--------------------------------------------------
--------------------------------------------------
--------------------------------------------------
--------------------------------------------------
--------------------------------------------------
--------------------------------------------------
--------------------------------------------------
--------------------------------------------------
--------------------------------------------------
--------------------------------------------------
--------------------------------------------------
--------------------------------------------------
--------------------------------------------------
--------------------------------------------------
--------------
>BRACR12807 Clavaria straminea-Slovakia
--------------------------------------------------
--------------------------------------------------
--------------------------------------------------
--------------------------------------------------
--------------------------------------------------
--------------------------------------------------
--------------------------------------------------
--------------------------------------------------
--------------------------------------------------
--------------------------------------------------
--------------------------------------------------
--------------------------------------------------
--------------------------------------------------
--------------------------------------------------
--------------
>BRACR13593 Clavaria sphagnicola-Norway
--------------------------------------------------
--------------------------------------------------
--------------------------------------------------
--------------------------------------------------
--------------------------------------------------
--------------------------------------------------
--------------------------------------------------
--------------------------------------------------
--------------------------------------------------
--------------------------------------------------
--------------------------------------------------
--------------------------------------------------
--------------------------------------------------
--------------------------------------------------
--------------
>BRNM 747282 Clavaria sphagnicola-Czech Republic
--------------------------------------------------
--------------------------------------------------
--------------------------------------------------
--------------------------------------------------
--------------------------------------------------
--------------------------------------------------
--------------------------------------------------
--------------------------------------------------
--------------------------------------------------
--------------------------------------------------
--------------------------------------------------
--------------------------------------------------
--------------------------------------------------
--------------------------------------------------
--------------
>TENN045945 Clavaria globospora-USA
--------------------------------------------------
--------------------------------------------------
--------------------------------------------------
--------------------------------------------------
--------------------------------------------------
--------------------------------------------------
--------------------------------------------------
--------------------------------------------------
--------------------------------------------------
--------------------------------------------------
--------------------------------------------------
--------------------------------------------------
--------------------------------------------------
--------------------------------------------------
--------------
>K(M)126733 Clavaria argillacea-United Kingdom
--------------------------------------------------
--------------------------------------------------
--------------------------------------------------
--------------------------------------------------
--------------------------------------------------
--------------------------------------------------
--------------------------------------------------
--------------------------------------------------
--------------------------------------------------
--------------------------------------------------
--------------------------------------------------
--------------------------------------------------
--------------------------------------------------
--------------------------------------------------
--------------
>BRACR16025 Clavaria argillacea-Slovakia
--------------------------------------------------
--------------------------------------------------
--------------------------------------------------
--------------------------------------------------
--------------------------------------------------
--------------------------------------------------
--------------------------------------------------
--------------------------------------------------
--------------------------------------------------
--------------------------------------------------
--------------------------------------------------
--------------------------------------------------
--------------------------------------------------
--------------------------------------------------
--------------
>TENN040464 Clavaria citrinorubra-Australia
--------------------------------------------------
--------------------------------------------------
--------------------------------------------------
--------------------------------------------------
--------------------------------------------------
--------------------------------------------------
--------------------------------------------------
--------------------------------------------------
--------------------------------------------------
--------------------------------------------------
--------------------------------------------------
--------------------------------------------------
--------------------------------------------------
--------------------------------------------------
--------------
>TENN043696 Clavaria cupreicolor-New Zealand
--------------------------------------------------
--------------------------------------------------
--------------------------------------------------
--------------------------------------------------
--------------------------------------------------
--------------------------------------------------
--------------------------------------------------
--------------------------------------------------
--------------------------------------------------
--------------------------------------------------
--------------------------------------------------
--------------------------------------------------
--------------------------------------------------
--------------------------------------------------
--------------
>BIO-Fungi 12762 Clavaria crosslandii-Spain
--------------------------------------------------
--------------------------------------------------
--------------------------------------------------
--------------------------------------------------
--------------------------------------------------
--------------------------------------------------
--------------------------------------------------
--------------------------------------------------
--------------------------------------------------
--------------------------------------------------
--------------------------------------------------
--------------------------------------------------
--------------------------------------------------
--------------------------------------------------
--------------
>AMB 18346 Clavaria messapica f. alborosea-Italy
--------------------------------------------------
--------------------------------------------------
--------------------------------------------------
--------------------------------------------------
--------------------------------------------------
--------------------------------------------------
--------------------------------------------------
--------------------------------------------------
--------------------------------------------------
--------------------------------------------------
--------------------------------------------------
--------------------------------------------------
--------------------------------------------------
--------------------------------------------------
--------------
>AMB 18345 Clavaria incarnata-Italy
--------------------------------------------------
--------------------------------------------------
--------------------------------------------------
--------------------------------------------------
--------------------------------------------------
--------------------------------------------------
--------------------------------------------------
--------------------------------------------------
--------------------------------------------------
--------------------------------------------------
--------------------------------------------------
--------------------------------------------------
--------------------------------------------------
--------------------------------------------------
--------------
>MA53113 Clavaria incarnata-Spain
--------------------------------------------------
--------------------------------------------------
--------------------------------------------------
--------------------------------------------------
--------------------------------------------------
--------------------------------------------------
--------------------------------------------------
--------------------------------------------------
--------------------------------------------------
--------------------------------------------------
--------------------------------------------------
--------------------------------------------------
--------------------------------------------------
--------------------------------------------------
--------------
>BIO-Fungi 12560 Clavaria incarnata-Spain
--------------------------------------------------
--------------------------------------------------
--------------------------------------------------
--------------------------------------------------
--------------------------------------------------
--------------------------------------------------
--------------------------------------------------
--------------------------------------------------
--------------------------------------------------
--------------------------------------------------
--------------------------------------------------
--------------------------------------------------
--------------------------------------------------
--------------------------------------------------
--------------
>IHI-20Cla01 Clavaria messapica-Germany
--------------------------------------------------
--------------------------------------------------
--------------------------------------------------
--------------------------------------------------
--------------------------------------------------
--------------------------------------------------
--------------------------------------------------
--------------------------------------------------
--------------------------------------------------
--------------------------------------------------
--------------------------------------------------
--------------------------------------------------
--------------------------------------------------
--------------------------------------------------
--------------
>AMB 12800 Clavaria messapica-Italy
--------------------------------------------------
--------------------------------------------------
--------------------------------------------------
--------------------------------------------------
--------------------------------------------------
--------------------------------------------------
--------------------------------------------------
--------------------------------------------------
--------------------------------------------------
--------------------------------------------------
--------------------------------------------------
--------------------------------------------------
--------------------------------------------------
--------------------------------------------------
--------------
>AMB 17377 Clavaria pseudoincarnata-Italy
--------------------------------------------------
--------------------------------------------------
--------------------------------------------------
--------------------------------------------------
--------------------------------------------------
--------------------------------------------------
--------------------------------------------------
--------------------------------------------------
--------------------------------------------------
--------------------------------------------------
--------------------------------------------------
--------------------------------------------------
--------------------------------------------------
--------------------------------------------------
--------------
>AMB 17379 Clavaria pseudoincarnata-Italy
--------------------------------------------------
--------------------------------------------------
--------------------------------------------------
--------------------------------------------------
--------------------------------------------------
--------------------------------------------------
--------------------------------------------------
--------------------------------------------------
--------------------------------------------------
--------------------------------------------------
--------------------------------------------------
--------------------------------------------------
--------------------------------------------------
--------------------------------------------------
--------------
>AMB 150 Clavaria apulica-Italy
--------------------------------------------------
--------------------------------------------------
--------------------------------------------------
--------------------------------------------------
--------------------------------------------------
--------------------------------------------------
--------------------------------------------------
--------------------------------------------------
--------------------------------------------------
--------------------------------------------------
--------------------------------------------------
--------------------------------------------------
--------------------------------------------------
--------------------------------------------------
--------------
>BRACR13266 Clavaria parvispora-Norway
--------------------------------------------------
--------------------------------------------------
--------------------------------------------------
--------------------------------------------------
--------------------------------------------------
--------------------------------------------------
--------------------------------------------------
--------------------------------------------------
--------------------------------------------------
--------------------------------------------------
--------------------------------------------------
--------------------------------------------------
--------------------------------------------------
--------------------------------------------------
--------------
>BRACR21309 Clavaria parvispora-Slovakia
--------------------------------------------------
--------------------------------------------------
--------------------------------------------------
--------------------------------------------------
--------------------------------------------------
--------------------------------------------------
--------------------------------------------------
--------------------------------------------------
--------------------------------------------------
--------------------------------------------------
--------------------------------------------------
--------------------------------------------------
--------------------------------------------------
--------------------------------------------------
--------------
>BRACR 16695 Clavaria flavostellifera-Slovakia
--------------------------------------------------
--------------------------------------------------
--------------------------------------------------
--------------------------------------------------
--------------------------------------------------
--------------------------------------------------
--------------------------------------------------
--------------------------------------------------
--------------------------------------------------
--------------------------------------------------
--------------------------------------------------
--------------------------------------------------
--------------------------------------------------
--------------------------------------------------
--------------
>BIO-Fungi 10433 Clavaria flavostellifera-Slovakia
--------------------------------------------------
--------------------------------------------------
--------------------------------------------------
--------------------------------------------------
--------------------------------------------------
--------------------------------------------------
--------------------------------------------------
--------------------------------------------------
--------------------------------------------------
--------------------------------------------------
--------------------------------------------------
--------------------------------------------------
--------------------------------------------------
--------------------------------------------------
--------------
>AMB 18348 Clavaria appendiculata-Italy
--------------------------------------------------
--------------------------------------------------
--------------------------------------------------
--------------------------------------------------
--------------------------------------------------
--------------------------------------------------
--------------------------------------------------
--------------------------------------------------
--------------------------------------------------
--------------------------------------------------
--------------------------------------------------
--------------------------------------------------
--------------------------------------------------
--------------------------------------------------
--------------
>ZT Myc 58698 Clavaria tyrrhenica-Italy
--------------------------------------------------
--------------------------------------------------
--------------------------------------------------
--------------------------------------------------
--------------------------------------------------
--------------------------------------------------
--------------------------------------------------
--------------------------------------------------
--------------------------------------------------
--------------------------------------------------
--------------------------------------------------
--------------------------------------------------
--------------------------------------------------
--------------------------------------------------
--------------
